# Supplementary material for: Investigating the Association between Flowering Time and Defense in the Arabidopsis thaliana-Fusarium oxysporum Interaction
Source: PLoS One. 2015 Jun 2;10(6):e0127699. doi: 10.1371/journal.pone.0127699 (PMC4452756; doi:10.1371/journal.pone.0127699)
Supplement: S1 File — Number of F. oxysporum-resistant, intermediate and susceptible genotypes originating from Scandinavia. Table B. Genes that are differentially regulated >2 fold in fve-3 plants relative to Col-0 plants after mock and/or F. oxysporum treatment. Table C. Results of gene ontology (GO) singular enrichment analysis (SEA) showing the five most significantly overrepresented functional gene ontology categories in fve-3 relative to WT (Col-0) plants in roots or shoots after mock or F. oxysporum inoculation. Table D. Receptor like proteins (RLPs) and NBS-LRR genes differentially expressed in fve-3 plants relative to WT plants. Number indicates fold induction or repression in fve-3 roots or shoots relative to WT roots or shoots, respectively, 6 days after mock or F. oxysporum inoculation. (XLSX) [file pone.0127699.s003.xlsx]

## Sheet: Table A
	Number of ecotypes from Scandinavia	Total number of ecotypes in category	% ecotypes from Scandinavia
Total	18	97	20
Resistant	9	24	38
Intermediate	10	61	16
Susceptible	0	12	0

## Sheet: Table B
		fve-3/Col-0 Fold change
		Mock		F. oxysporum
Locus	Description	Roots	Leaves	Roots	Leaves
AT5G43603	Encodes a microRNA that targets several HD-ZIPIII family members including PHV, PHB, REV, ATHB-8, and ATHB-15. MicroRNAs are regulatory RNAs with a mature length of ~21-nucleotides that are processed from hairpin precursors by Dicer-like enzymes. MicroRNAs can negatively regulate gene expression by attenuating translation or by directing mRNA cleavage.Mature sequence: UCGGACCAGGCUUCAUUCCCC miRNA …	-	-	-	0
AT4G16590	encodes a gene similar to cellulose synthase protein_coding CELLULOSE SYNTHASE-LIKE A01 (CSLA01) CELLULOSE SYNTHASE-LIKE A01 (ATCSLA01);CELLULOSE SYNTHASE-LIKE A01 (CSLA01);CELLULOSE SYNTHASE-LIKE A1 (ATCSLA1); (CSLA01)	-	-	-	0.0278696
AT3G11480	The gene encodes a SABATH methyltransferase that methylates both salicylic acid and benzoic acid. It is highly expressed in flowers, induced by biotic and abiotic stress and thought to be involved in direct defense mechanism. protein_coding (BSMT1) (ATBSMT1); (BSMT1)	-	-	-	0.0481431
AT5G33370	GDSL-like Lipase/Acylhydrolase superfamily protein; FUNCTIONS IN: hydrolase activity, acting on ester bonds, carboxylesterase activity; INVOLVED IN: lipid metabolic process; LOCATED IN: endomembrane system; EXPRESSED IN: 15 plant structures; EXPRESSED DURING: 7 growth stages; CONTAINS InterPro DOMAIN/s: Lipase, GDSL (InterPro:IPR001087); BEST Arabidopsis thaliana protein match is: Li-tolerant lip…	-	-	-	0.051785
AT2G13140	transposable element gene; pseudogene, similar to putative reverse transcriptase, blastp match of 37% identity and 2.7e-49 P-value to GP|20279456|gb|AAM18736.1|AC092548_14|AC092548 putative reverse transcriptase {Oryza sativa (japonica cultivar-group)} transposable_element_gene	-	0.131149	-	0.059125
AT1G02065	Encodes an SBP-box gene, a member of the SPL gene family. Mutants are affected in micro- and megasporogenesis, trichome formation on sepals, and stamen filament elongation. protein_coding SQUAMOSA PROMOTER BINDING PROTEIN-LIKE 8 (SPL8) SQUAMOSA PROMOTER BINDING PROTEIN-LIKE 8 (SPL8)	-	-	-	0.0681579
AT3G63370	Encodes a chloroplast RNA editing factor. protein_coding ORGANELLE TRANSCRIPT PROCESSING 86 (OTP86) ORGANELLE TRANSCRIPT PROCESSING 86 (OTP86)	-	0.20018	-	0.0746569
AT5G40330	Encodes a MYB gene that, when overexpressed ectopically, can induce ectopic trichome formation. It is a member of subgroup 15, together with WER and GL1. Members of this subgroup share a conserved motif of 19 amino acids in the putative transcription activation domain at the C-terminal end. The gene is expressed in leaves, stems, flowers, seeds and roots and quite strongly in trichomes. There is …	-	-	-	0.0760036
AT2G04032	zinc transporter 7 precursor (ZIP7); FUNCTIONS IN: cation transmembrane transporter activity, zinc ion transmembrane transporter activity, metal ion transmembrane transporter activity; INVOLVED IN: cation transport, zinc ion transport, metal ion transport, transmembrane transport; LOCATED IN: endomembrane system, integral to membrane, membrane; EXPRESSED IN: 12 plant structures; EXPRESSED DURING:…	-	-	-	0.0877235
AT5G45905	Encodes a defensin-like (DEFL) family protein. pseudogene	-	0.137149	-	0.0961723
AT3G22000	Domain of unknown function (DUF26); FUNCTIONS IN: molecular_function unknown; INVOLVED IN: biological_process unknown; LOCATED IN: endomembrane system; CONTAINS InterPro DOMAIN/s: Protein of unknown function DUF26 (InterPro:IPR002902); BEST Arabidopsis thaliana protein match is: Domain of unknown function (DUF26) (TAIR:AT4G20680.1); Has 1355 Blast hits to 1322 proteins in 20 species: Archae - 0; …	-	-	-	0.105412
AT2G42100	Actin-like ATPase superfamily protein; FUNCTIONS IN: structural constituent of cytoskeleton, ATP binding; INVOLVED IN: biological_process unknown; LOCATED IN: actin cytoskeleton; CONTAINS InterPro DOMAIN/s: Actin, conserved site (InterPro:IPR004001), Actin/actin-like (InterPro:IPR004000), Actin/actin-like conserved site (InterPro:IPR020902); BEST Arabidopsis thaliana protein match is: actin-11 (T…	-	-	-	0.106866
AT5G44620	member of CYP706A protein_coding "CYTOCHROME P450, FAMILY 706, SUBFAMILY A, POLYPEPTIDE 3" (CYP706A3) "CYTOCHROME P450, FAMILY 706, SUBFAMILY A, POLYPEPTIDE 3" (CYP706A3)	-	-	-	0.1095
AT4G33790	Encodes an alcohol-forming fatty acyl-CoA reductase, involved in cuticular wax biosynthesis. Lines carrying recessive mutations are deficient in primary alcohol and have glossy stem surfaces. protein_coding ECERIFERUM 4 (CER4) ECERIFERUM 4 (CER4);FATTY ACID REDUCTASE 3 (FAR3); (G7)	-	-	-	0.109999
AT5G26660	myb domain protein 86 (MYB86); CONTAINS InterPro DOMAIN/s: SANT, DNA-binding (InterPro:IPR001005), Homeodomain-like (InterPro:IPR009057), Myb, DNA-binding (InterPro:IPR014778), HTH transcriptional regulator, Myb-type, DNA-binding (InterPro:IPR017930), Homeodomain-related (InterPro:IPR012287), Myb transcription factor (InterPro:IPR015495); BEST Arabidopsis thaliana protein match is: myb domain pro…	-	-	-	0.141794
AT1G27940	P-glycoprotein 13 (PGP13); FUNCTIONS IN: ATPase activity, coupled to transmembrane movement of substances; INVOLVED IN: transport, transmembrane transport; LOCATED IN: integral to membrane; EXPRESSED IN: 9 plant structures; EXPRESSED DURING: 4 anthesis, petal differentiation and expansion stage; CONTAINS InterPro DOMAIN/s: ATPase, AAA+ type, core (InterPro:IPR003593), ABC transporter-like (InterP…	-	-	-	0.148925
AT5G25880	The malic enzyme (EC 1.1.1.40) encoded by the ATNADP-ME3 is presumably cytosolic and restricted in its expression by both developmental and cell-specific signals. protein_coding NADP-MALIC ENZYME 3 (NADP-ME3) NADP-MALIC ENZYME 3 (NADP-ME3);ARABIDOPSIS THALIANA NADP-MALIC ENZYME 3 (ATNADP-ME3)	-	-	-	0.152994
AT2G21140	Proline-rich protein expressed in expanding leaves, stems, flowers, and siliques. protein_coding PROLINE-RICH PROTEIN 2 (PRP2) PROLINE-RICH PROTEIN 2 (PRP2);PROLINE-RICH PROTEIN 2 (ATPRP2)	-	0.19246	-	0.165375
AT1G63710	Encodes a member of the CYP86A subfamily of cytochrome p450 genes. Expressed at highest level in mature stems and flowers. protein_coding "CYTOCHROME P450, FAMILY 86, SUBFAMILY A, POLYPEPTIDE 7" (CYP86A7) "CYTOCHROME P450, FAMILY 86, SUBFAMILY A, POLYPEPTIDE 7" (CYP86A7)	-	-	-	0.176958
AT3G32100	unknown protein; FUNCTIONS IN: molecular_function unknown; INVOLVED IN: biological_process unknown; LOCATED IN: chloroplast; Has 1 Blast hits to 1 proteins in 1 species: Archae - 0; Bacteria - 0; Metazoa - 0; Fungi - 0; Plants - 1; Viruses - 0; Other Eukaryotes - 0 (source: NCBI BLink). protein_coding	-	-	-	0.184376
AT4G37920	unknown protein; FUNCTIONS IN: molecular_function unknown; INVOLVED IN: biological_process unknown; LOCATED IN: chloroplast thylakoid membrane, chloroplast, chloroplast envelope; BEST Arabidopsis thaliana protein match is: unknown protein (TAIR:AT1G36320.1); Has 123 Blast hits to 120 proteins in 40 species: Archae - 2; Bacteria - 11; Metazoa - 8; Fungi - 0; Plants - 85; Viruses - 0; Other Eukaryo…	-	-	-	0.192091
AT4G29030	Putative membrane lipoprotein; FUNCTIONS IN: molecular_function unknown; INVOLVED IN: biological_process unknown; LOCATED IN: endomembrane system; EXPRESSED IN: 15 plant structures; EXPRESSED DURING: 7 growth stages; Has 83209 Blast hits to 19401 proteins in 1362 species: Archae - 122; Bacteria - 36227; Metazoa - 23555; Fungi - 3961; Plants - 7492; Viruses - 888; Other Eukaryotes - 10964 (source:…	-	0.405597	-	0.194921
AT5G44050	MATE efflux family protein; FUNCTIONS IN: antiporter activity, drug transmembrane transporter activity, transporter activity; INVOLVED IN: drug transmembrane transport, transmembrane transport; LOCATED IN: membrane; EXPRESSED IN: 10 plant structures; EXPRESSED DURING: 7 growth stages; CONTAINS InterPro DOMAIN/s: Multi antimicrobial extrusion protein MatE (InterPro:IPR002528); BEST Arabidopsis tha…	-	-	-	0.211039
AT5G60910	MADS box gene negatively regulated by APETALA1 protein_coding AGAMOUS-LIKE 8 (AGL8) FRUITFULL (FUL);AGAMOUS-LIKE 8 (AGL8)	-	-	-	0.212723
AT5G62165	Encodes a MADS box transcription factor. Expressed in quiescent center. Involved in floral transition. protein_coding AGAMOUS-LIKE 42 (AGL42) AGAMOUS-LIKE 42 (AGL42);FOREVER YOUNG FLOWER (FYF)	-	0.19418	-	0.223178
AT5G11190	encodes a member of the ERF (ethylene response factor) subfamily B-6 of ERF/AP2 transcription factor family. The protein contains one AP2 domain. There are 12 members in this subfamily including RAP2.11. protein_coding SHINE2 (SHN2) SHINE3 (SHN3);SHINE2 (SHN2)	-	-	-	0.22599
AT3G45450	Double Clp-N motif-containing P-loop nucleoside triphosphate hydrolases superfamily protein; FUNCTIONS IN: ATP binding; INVOLVED IN: protein metabolic process; CONTAINS InterPro DOMAIN/s: ATPase, AAA-type, core (InterPro:IPR003959), Clp, N-terminal (InterPro:IPR004176); BEST Arabidopsis thaliana protein match is: CLPC homologue 1 (TAIR:AT5G50920.1); Has 16633 Blast hits to 16323 proteins in 2747 …	-	-	-	0.229428
AT1G74810	BOR5; FUNCTIONS IN: anion exchanger activity; INVOLVED IN: anion transport; LOCATED IN: integral to membrane, membrane; EXPRESSED IN: 17 plant structures; EXPRESSED DURING: 7 growth stages; CONTAINS InterPro DOMAIN/s: Bicarbonate transporter, eukaryotic (InterPro:IPR003020), Bicarbonate transporter, C-terminal (InterPro:IPR011531); BEST Arabidopsis thaliana protein match is: HCO3- transporter fam…	-	0.169868	-	0.234141
AT5G32590	myosin heavy chain-related; BEST Arabidopsis thaliana protein match is: unknown protein (TAIR:AT3G43148.1); Has 35333 Blast hits to 34131 proteins in 2444 species: Archae - 798; Bacteria - 22429; Metazoa - 974; Fungi - 991; Plants - 531; Viruses - 0; Other Eukaryotes - 9610 (source: NCBI BLink). protein_coding	-	-	-	0.243819
AT4G22950	MADS-box protein AGL19 protein_coding AGAMOUS-LIKE 19 (AGL19) (GL19);AGAMOUS-LIKE 19 (AGL19)	-	0.168274	-	0.245
AT5G24340	3'-5' exonuclease domain-containing protein; FUNCTIONS IN: 3'-5' exonuclease activity, nucleic acid binding; INVOLVED IN: nucleobase, nucleoside, nucleotide and nucleic acid metabolic process; LOCATED IN: intracellular; EXPRESSED IN: 8 plant structures; EXPRESSED DURING: 6 growth stages; CONTAINS InterPro DOMAIN/s: Protein of unknown function DUF82 (InterPro:IPR002782), Polynucleotidyl transferas…	-	-	-	0.247159
AT5G09710	Magnesium transporter CorA-like family protein; BEST Arabidopsis thaliana protein match is: magnesium transporter 7 (TAIR:AT5G09690.2); Has 549 Blast hits to 537 proteins in 115 species: Archae - 0; Bacteria - 0; Metazoa - 47; Fungi - 123; Plants - 353; Viruses - 0; Other Eukaryotes - 26 (source: NCBI BLink). protein_coding	-	-	-	0.249231
AT5G20050	Protein kinase superfamily protein; FUNCTIONS IN: kinase activity; INVOLVED IN: protein amino acid phosphorylation; LOCATED IN: endomembrane system; EXPRESSED IN: 23 plant structures; EXPRESSED DURING: 13 growth stages; CONTAINS InterPro DOMAIN/s: Protein kinase, ATP binding site (InterPro:IPR017441), Protein kinase, catalytic domain (InterPro:IPR000719), Serine/threonine-protein kinase-like doma…	-	-	-	0.253617
AT1G51460	ABC-2 type transporter family protein; FUNCTIONS IN: ATPase activity, coupled to transmembrane movement of substances; LOCATED IN: membrane; EXPRESSED IN: 20 plant structures; EXPRESSED DURING: 11 growth stages; CONTAINS InterPro DOMAIN/s: ATPase, AAA+ type, core (InterPro:IPR003593), ABC transporter-like (InterPro:IPR003439), ABC-2 type transporter (InterPro:IPR013525), ABC transporter, conserve…	-	-	-	0.265525
AT1G01600	Encodes a member of the CYP86A subfamily of cytochrome p450 genes. Expressed significantly at highest level in mature stems and flowers. protein_coding "CYTOCHROME P450, FAMILY 86, SUBFAMILY A, POLYPEPTIDE 4" (CYP86A4) "CYTOCHROME P450, FAMILY 86, SUBFAMILY A, POLYPEPTIDE 4" (CYP86A4)	-	-	-	0.265581
AT3G58630	sequence-specific DNA binding transcription factors; BEST Arabidopsis thaliana protein match is: sequence-specific DNA binding transcription factors (TAIR:AT3G11100.1); Has 367 Blast hits to 356 proteins in 28 species: Archae - 0; Bacteria - 0; Metazoa - 18; Fungi - 4; Plants - 342; Viruses - 0; Other Eukaryotes - 3 (source: NCBI BLink). protein_coding	-	0.266216	-	0.266325
AT5G37300	Encodes a bifunctional enzyme, wax ester synthase (WS) and diacylglycerol acyltransferase (DGAT). In vitro assay indicated a ratio of 10.9 between its WS and DGAT activities. Both mutant and in vivo expression/analysis in yeast studies indicated a role in wax biosynthesis. protein_coding (WSD1) (WSD1)	-	-	-	0.270323
AT1G01725	unknown protein; FUNCTIONS IN: molecular_function unknown; INVOLVED IN: biological_process unknown; LOCATED IN: endomembrane system; EXPRESSED IN: 23 plant structures; EXPRESSED DURING: 14 growth stages; BEST Arabidopsis thaliana protein match is: unknown protein (TAIR:AT4G00530.1); Has 20 Blast hits to 20 proteins in 7 species: Archae - 0; Bacteria - 0; Metazoa - 0; Fungi - 0; Plants - 20; Virus…	-	-	-	0.278084
AT1G57830	Toll-Interleukin-Resistance (TIR) domain family protein; FUNCTIONS IN: transmembrane receptor activity; INVOLVED IN: signal transduction, defense response, innate immune response; LOCATED IN: intrinsic to membrane; EXPRESSED IN: 12 plant structures; EXPRESSED DURING: 9 growth stages; CONTAINS InterPro DOMAIN/s: Toll-Interleukin receptor (InterPro:IPR000157); BEST Arabidopsis thaliana protein matc…	-	-	-	0.278762
AT1G28395	unknown protein; FUNCTIONS IN: molecular_function unknown; INVOLVED IN: biological_process unknown; LOCATED IN: chloroplast; EXPRESSED IN: 22 plant structures; EXPRESSED DURING: 13 growth stages; BEST Arabidopsis thaliana protein match is: unknown protein (TAIR:AT2G33847.2); Has 89 Blast hits to 89 proteins in 11 species: Archae - 0; Bacteria - 0; Metazoa - 0; Fungi - 0; Plants - 89; Viruses - 0;…	-	-	-	0.281552
AT1G30650	member of WRKY Transcription Factor; Group II-e protein_coding WRKY DNA-BINDING PROTEIN 14 (WRKY14) WRKY DNA-BINDING PROTEIN 14 (WRKY14); (AR411);WRKY DNA-BINDING PROTEIN 14 (ATWRKY14)	-	-	-	0.289885
AT1G26470	FUNCTIONS IN: molecular_function unknown; INVOLVED IN: regulation of transcription; LOCATED IN: nucleus, H4/H2A histone acetyltransferase complex; EXPRESSED IN: 23 plant structures; EXPRESSED DURING: 15 growth stages; CONTAINS InterPro DOMAIN/s: CT20 (InterPro:IPR012423); Has 60 Blast hits to 60 proteins in 27 species: Archae - 0; Bacteria - 0; Metazoa - 26; Fungi - 2; Plants - 30; Viruses - 0; O…	-	-	-	0.290861
AT5G23980	Encodes a ferric chelate reductase that is expressed at low levels in roots,shoots and cotyledons, but not flowers. Its transcription is regulated by FIT1. protein_coding FERRIC REDUCTION OXIDASE 4 (FRO4) FERRIC REDUCTION OXIDASE 4 (FRO4); (ATFRO4)	-	0.375187	-	0.292824
AT3G59620	Mannose-binding lectin superfamily protein; CONTAINS InterPro DOMAIN/s: Mannose-binding lectin (InterPro:IPR001229); Has 202 Blast hits to 158 proteins in 3 species: Archae - 0; Bacteria - 0; Metazoa - 0; Fungi - 0; Plants - 202; Viruses - 0; Other Eukaryotes - 0 (source: NCBI BLink). protein_coding	-	-	-	0.300815
AT3G27920	Encodes a Myb-like protein that is required for induction of trichome development. protein_coding MYB DOMAIN PROTEIN 0 (MYB0) MYB DOMAIN PROTEIN 0 (ATMYB0);GLABRA 1 (GL1); (ATGL1);MYB DOMAIN PROTEIN 0 (MYB0)	-	-	-	0.301703
AT1G36850	transposable element gene; gypsy-like retrotransposon family, has a 4.2e-90 P-value blast match to GB:AAD11615 prpol (gypsy_Ty3-element) (Zea mays) transposable_element_gene	-	-	-	0.303011
AT5G23940	Encodes PERMEABLE LEAVES3 (PEL3), a putative acyl-transferase. Mutation in this locus results in altered trichome phenotype (trcichomes become tangled during leaf expansion). Additional phenotype includes altered cuticle layer. protein_coding PERMEABLE LEAVES3 (PEL3) EMBRYO DEFECTIVE 3009 (EMB3009);DEFECTIVE IN CUTICULAR RIDGES (DCR);PERMEABLE LEAVES3 (PEL3)	-	-	-	0.303648
AT1G72910	Toll-Interleukin-Resistance (TIR) domain-containing protein; FUNCTIONS IN: transmembrane receptor activity, ATP binding; INVOLVED IN: signal transduction, defense response, apoptosis, innate immune response; LOCATED IN: intrinsic to membrane; CONTAINS InterPro DOMAIN/s: NB-ARC (InterPro:IPR002182), Toll-Interleukin receptor (InterPro:IPR000157); BEST Arabidopsis thaliana protein match is: Toll-In…	-	-	-	0.313172
AT3G01750	Ankyrin repeat family protein; CONTAINS InterPro DOMAIN/s: Ankyrin repeat-containing domain (InterPro:IPR020683), Ankyrin repeat (InterPro:IPR002110); BEST Arabidopsis thaliana protein match is: Ankyrin repeat family protein (TAIR:AT3G04140.1); Has 30372 Blast hits to 15038 proteins in 745 species: Archae - 53; Bacteria - 2422; Metazoa - 15116; Fungi - 2165; Plants - 2906; Viruses - 97; Other Euk…	-	-	-	0.315334
AT1G65140	Ubiquitin carboxyl-terminal hydrolase family protein; FUNCTIONS IN: ubiquitin thiolesterase activity; INVOLVED IN: ubiquitin-dependent protein catabolic process; LOCATED IN: cellular_component unknown; CONTAINS InterPro DOMAIN/s: Peptidase C19, ubiquitin carboxyl-terminal hydrolase 2 (InterPro:IPR001394); BEST Arabidopsis thaliana protein match is: Ubiquitin carboxyl-terminal hydrolase family pro…	-	-	-	0.323229
AT4G02655	unknown protein; FUNCTIONS IN: molecular_function unknown; INVOLVED IN: biological_process unknown; LOCATED IN: endomembrane system; BEST Arabidopsis thaliana protein match is: unknown protein (TAIR:AT1G18486.1); Has 30201 Blast hits to 17322 proteins in 780 species: Archae - 12; Bacteria - 1396; Metazoa - 17338; Fungi - 3422; Plants - 5037; Viruses - 0; Other Eukaryotes - 2996 (source: NCBI BLin…	-	-	-	0.324761
AT3G46487	transposable element gene; CACTA-like transposase family (Ptta/En/Spm), has a 1.1e-38 P-value blast match to At5g29026.1/8-244 CACTA-like transposase family (Ptta/En/Spm) (CACTA-element) (Arabidopsis thaliana) transposable_element_gene	-	0.402991	-	0.326496
AT5G06110	DnaJ domain ;Myb-like DNA-binding domain; FUNCTIONS IN: heat shock protein binding, DNA binding; INVOLVED IN: protein folding; EXPRESSED IN: 23 plant structures; EXPRESSED DURING: 13 growth stages; CONTAINS InterPro DOMAIN/s: Molecular chaperone, heat shock protein, Hsp40, DnaJ (InterPro:IPR015609), Heat shock protein DnaJ, N-terminal (InterPro:IPR001623), Heat shock protein DnaJ, conserved site …	-	-	-	0.328146
AT5G28830	calcium-binding EF hand family protein; FUNCTIONS IN: calcium ion binding; INVOLVED IN: biological_process unknown; LOCATED IN: cellular_component unknown; CONTAINS InterPro DOMAIN/s: Calcium-binding EF-hand (InterPro:IPR002048); BEST Arabidopsis thaliana protein match is: Calcium-binding EF-hand family protein (TAIR:AT4G38810.2); Has 259 Blast hits to 210 proteins in 27 species: Archae - 0; Bact…	-	-	-	0.337161
AT2G43470	Protein of unknown function (DUF3755); CONTAINS InterPro DOMAIN/s: Protein of unknown function DUF3755 (InterPro:IPR022228); BEST Arabidopsis thaliana protein match is: Protein of unknown function (DUF3755) (TAIR:AT3G07565.3); Has 130 Blast hits to 130 proteins in 13 species: Archae - 0; Bacteria - 0; Metazoa - 0; Fungi - 0; Plants - 130; Viruses - 0; Other Eukaryotes - 0 (source: NCBI BLink). pr…	-	-	-	0.337219
AT2G15550	transposable element gene; similar to unknown protein [Arabidopsis thaliana] (TAIR:AT2G16410.1); similar to 80C09_29 [Brassica rapa subsp. pekinensis] (GB:AAZ41840.1) transposable_element_gene	-	13.9902	-	0.342433
AT4G01060	Encodes a Myb-related protein similar to CPC. Involved in epidermal cell differentiation. Mutants have reduced numbers of root hairs and increased trichome branching. Involved in endoreduplication. Loss of function mutants are hypertrophic and early flowering. protein_coding CAPRICE-LIKE MYB3 (CPL3) ENHANCER OF TRY AND CPC 3 (ETC3);CAPRICE-LIKE MYB3 (CPL3)	-	-	-	0.343013
AT2G36090	F-box family protein; CONTAINS InterPro DOMAIN/s: F-box domain, Skp2-like (InterPro:IPR022364); BEST Arabidopsis thaliana protein match is: F-box family protein (TAIR:AT2G27310.1); Has 123 Blast hits to 123 proteins in 13 species: Archae - 0; Bacteria - 0; Metazoa - 0; Fungi - 0; Plants - 123; Viruses - 0; Other Eukaryotes - 0 (source: NCBI BLink). protein_coding	-	-	-	0.344169
AT5G59510	ROTUNDIFOLIA like 5 (RTFL5); CONTAINS InterPro DOMAIN/s: DVL (InterPro:IPR012552); BEST Arabidopsis thaliana protein match is: ROTUNDIFOLIA like 4 (TAIR:AT3G46613.1); Has 187 Blast hits to 178 proteins in 36 species: Archae - 0; Bacteria - 8; Metazoa - 22; Fungi - 25; Plants - 122; Viruses - 0; Other Eukaryotes - 10 (source: NCBI BLink). protein_coding ROTUNDIFOLIA LIKE 5 (RTFL5) DEVIL 18 (DVL18)…	-	-	-	0.345166
AT3G60890	LITTLE ZIPPER 2 (ZPR2); FUNCTIONS IN: protein binding; INVOLVED IN: biological_process unknown; LOCATED IN: cellular_component unknown; BEST Arabidopsis thaliana protein match is: protein binding (TAIR:AT2G45450.1); Has 30201 Blast hits to 17322 proteins in 780 species: Archae - 12; Bacteria - 1396; Metazoa - 17338; Fungi - 3422; Plants - 5037; Viruses - 0; Other Eukaryotes - 2996 (source: NCBI B…	-	-	-	0.348256
AT4G24150	Growth regulating factor encoding transcription activator. One of the nine members of a GRF gene family, containing nuclear targeting domain. Involved in leaf development and expressed in shoot and flower. protein_coding GROWTH-REGULATING FACTOR 8 (GRF8) GROWTH-REGULATING FACTOR 8 (AtGRF8);GROWTH-REGULATING FACTOR 8 (GRF8)	-	-	-	0.35236
AT4G27590	Heavy metal transport/detoxification superfamily protein ; FUNCTIONS IN: copper ion binding, metal ion binding; INVOLVED IN: copper ion transport, metal ion transport; LOCATED IN: cellular_component unknown; EXPRESSED IN: 8 plant structures; EXPRESSED DURING: 6 growth stages; CONTAINS InterPro DOMAIN/s: Heavy metal transport/detoxification protein (InterPro:IPR006121); BEST Arabidopsis thaliana p…	-	-	-	0.352841
AT3G08770	Predicted to encode a PR (pathogenesis-related) protein. Belongs to the lipid transfer protein (PR-14) family with the following members: At2g38540/LTP1, At2g38530/LTP2, At5g59320/LTP3, At5g59310/LTP4, At3g51600/LTP5, At3g08770/LTP6, At2g15050/LTP7, At2g18370/LTP8, At2g15325/LTP9, At5g01870/LTP10, At4g33355/LTP11, At3g51590/LTP12, At5g44265/LTP13, At5g62065/LTP14, At4g08530/LTP15. protein_coding …	-	-	-	0.355213
AT5G35526	This gene encodes a small protein and has either evidence of transcription or purifying selection. protein_coding	-	-	-	0.360389
AT4G31610	Expressed specifically in reproductive meristems, member of a moderately sized gene family distantly related to known plant DNA binding proteins protein_coding REPRODUCTIVE MERISTEM 1 (REM1) REPRODUCTIVE MERISTEM 1 (ATREM1);REPRODUCTIVE MERISTEM 1 (REM1)	-	-	-	0.361555
AT3G52490	Double Clp-N motif-containing P-loop nucleoside triphosphate hydrolases superfamily protein; INVOLVED IN: protein metabolic process; LOCATED IN: cellular_component unknown; EXPRESSED IN: 21 plant structures; EXPRESSED DURING: 10 growth stages; CONTAINS InterPro DOMAIN/s: Clp, N-terminal (InterPro:IPR004176); BEST Arabidopsis thaliana protein match is: Double Clp-N motif-containing P-loop nucleosi…	-	-	-	0.362774
AT4G13410	encodes a gene similar to cellulose synthase protein_coding (ATCSLA15) CELLULOSE SYNTHASE LIKE A15 (CSLA15); (ATCSLA15)	-	-	-	0.364284
AT4G04200	Microsomal signal peptidase 25 kDa subunit (SPC25); FUNCTIONS IN: peptidase activity; INVOLVED IN: signal peptide processing; LOCATED IN: integral to membrane, signal peptidase complex; EXPRESSED IN: male gametophyte; CONTAINS InterPro DOMAIN/s: Signal peptidase complex subunit 2 (InterPro:IPR009582); BEST Arabidopsis thaliana protein match is: Microsomal signal peptidase 25 kDa subunit (SPC25) (…	-	-	-	0.366795
AT1G67110	member of CYP709A protein_coding "CYTOCHROME P450, FAMILY 735, SUBFAMILY A, POLYPEPTIDE 2" (CYP735A2) "CYTOCHROME P450, FAMILY 735, SUBFAMILY A, POLYPEPTIDE 2" (CYP735A2)	-	-	-	0.366796
AT1G20990	Cysteine/Histidine-rich C1 domain family protein; LOCATED IN: chloroplast; CONTAINS InterPro DOMAIN/s: DC1 (InterPro:IPR004146), C1-like (InterPro:IPR011424); BEST Arabidopsis thaliana protein match is: Cysteine/Histidine-rich C1 domain family protein (TAIR:AT2G16050.1); Has 1603 Blast hits to 716 proteins in 35 species: Archae - 0; Bacteria - 2; Metazoa - 20; Fungi - 0; Plants - 1573; Viruses - …	-	-	-	0.371179
AT1G01380	ETC1 is involved in trichome and root hair patterning in Arabidopsis. protein_coding ENHANCER OF TRY AND CPC 1 (ETC1) ENHANCER OF TRY AND CPC 1 (ETC1)	-	-	-	0.37178
AT5G55520	CONTAINS InterPro DOMAIN/s: Kinesin-related protein (InterPro:IPR010544); BEST Arabidopsis thaliana protein match is: unknown protein (TAIR:AT4G26660.1); Has 32425 Blast hits to 20462 proteins in 1550 species: Archae - 335; Bacteria - 3392; Metazoa - 16996; Fungi - 2645; Plants - 1561; Viruses - 54; Other Eukaryotes - 7442 (source: NCBI BLink). protein_coding	-	-	-	0.371899
AT4G11140	encodes a member of the ERF (ethylene response factor) subfamily B-5 of ERF/AP2 transcription factor family. The protein contains one AP2 domain. There are 7 members in this subfamily. Also named as CRF1 (cytokinin response factor 1). protein_coding CYTOKININ RESPONSE FACTOR 1 (CRF1) CYTOKININ RESPONSE FACTOR 1 (CRF1)	-	-	-	0.37347
AT1G56650	Encodes a putative MYB domain containing transcription factor involved in anthocyanin metabolism and radical scavenging. Essential for the sucrose-mediated expression of the dihydroflavonol reductase gene. Auxin and ethylene responsiveness of PAP1 transcription is lost in myb12 mutants. protein_coding PRODUCTION OF ANTHOCYANIN PIGMENT 1 (PAP1) MYELOBLASTOSIS PROTEIN 75 (MYB75);MYB DOMAIN PROTEIN …	-	-	-	0.374015
AT1G54660	pseudogene, similar to vetispiradiene synthase, blastp match of 54% identity and 3.0e-79 P-value to GP|5360685|dbj|BAA82108.1||AB022719 vetispiradiene synthase {Solanum tuberosum} pseudogene	-	-	-	0.374504
AT1G53830	encodes a pectin methylesterase protein_coding PECTIN METHYLESTERASE 2 (PME2) PECTIN METHYLESTERASE 2 (PME2);PECTIN METHYLESTERASE 2 (ATPME2)	-	-	-	0.376497
AT3G07510	unknown protein; BEST Arabidopsis thaliana protein match is: unknown protein (TAIR:AT2G01580.1); Has 133 Blast hits to 133 proteins in 14 species: Archae - 0; Bacteria - 4; Metazoa - 0; Fungi - 0; Plants - 129; Viruses - 0; Other Eukaryotes - 0 (source: NCBI BLink). protein_coding	-	0.386524	-	0.377946
AT5G59590	UDP-glucosyl transferase 76E2 (UGT76E2); FUNCTIONS IN: quercetin 3-O-glucosyltransferase activity, UDP-glycosyltransferase activity, quercetin 7-O-glucosyltransferase activity; INVOLVED IN: metabolic process; LOCATED IN: cellular_component unknown; EXPRESSED IN: 6 plant structures; EXPRESSED DURING: 4 anthesis, petal differentiation and expansion stage; CONTAINS InterPro DOMAIN/s: UDP-glucuronosy…	-	-	-	0.37825
AT5G13790	AGL15 (AGAMOUS-Like 15) is a member of the MADS domain family of regulatory factors. Although AGL15 is preferentially expressed during embryogenesis, AGL15 is also expressed in leaf primordia, shoot apical meristems and young floral buds, suggesting that AGL15 may play a role during post-germinative development. Transgenic plants that ectopically express AGL15 show delays in the transition to flo…	-	-	-	0.379725
AT2G37260	Encodes a protein similar to WRKY transcription factors that is expressed in the seed integument and endosperm. Mutants are defective in proanthocyanidin synthesis and seed mucilate deposition. Seeds are yellow colored. Seed size is also affected; seeds are reduced in size but only when the mutant allele is transmitted through the female parent.Loss of function alleles are associated with a reduc…	-	-	-	0.383471
AT3G04920	Ribosomal protein S24e family protein; FUNCTIONS IN: structural constituent of ribosome, nucleotide binding; INVOLVED IN: translation, ribosome biogenesis; LOCATED IN: in 7 components; EXPRESSED IN: 26 plant structures; EXPRESSED DURING: 13 growth stages; CONTAINS InterPro DOMAIN/s: Ribosomal protein S24e (InterPro:IPR001976), Nucleotide-binding, alpha-beta plait (InterPro:IPR012677), Ribosomal S…	-	-	-	0.38745
AT4G04820	transposable element gene; similar to Ulp1 protease family protein [Arabidopsis thaliana] (TAIR:AT2G24930.1); similar to Ulp1 protease family protein [Brassica oleracea] (GB:ABD65034.1) transposable_element_gene	-	-	-	0.387617
AT4G29930	basic helix-loop-helix (bHLH) DNA-binding superfamily protein; FUNCTIONS IN: DNA binding, sequence-specific DNA binding transcription factor activity; INVOLVED IN: regulation of transcription; LOCATED IN: nucleus; CONTAINS InterPro DOMAIN/s: Helix-loop-helix DNA-binding domain (InterPro:IPR001092), Helix-loop-helix DNA-binding (InterPro:IPR011598); BEST Arabidopsis thaliana protein match is: basi…	-	-	-	0.391587
AT3G58140	phenylalanyl-tRNA synthetase class IIc family protein; FUNCTIONS IN: in 6 functions; INVOLVED IN: tRNA processing, phenylalanyl-tRNA aminoacylation, translation, tRNA aminoacylation, tRNA aminoacylation for protein translation; LOCATED IN: mitochondrion, chloroplast, membrane; EXPRESSED IN: 23 plant structures; EXPRESSED DURING: 13 growth stages; CONTAINS InterPro DOMAIN/s: Phenylalanyl-tRNA synt…	-	-	-	0.394502
AT1G75390	basic leucine-zipper 44 (bZIP44); FUNCTIONS IN: DNA binding, protein heterodimerization activity, sequence-specific DNA binding transcription factor activity; INVOLVED IN: regulation of transcription, DNA-dependent; LOCATED IN: chloroplast; CONTAINS InterPro DOMAIN/s: Basic-leucine zipper (bZIP) transcription factor (InterPro:IPR004827), bZIP transcription factor, bZIP-1 (InterPro:IPR011616); BES…	-	-	-	0.397517
AT2G32290	beta-amylase 6 (BAM6); FUNCTIONS IN: cation binding, beta-amylase activity, catalytic activity; INVOLVED IN: cellulose biosynthetic process, carbohydrate metabolic process, polysaccharide catabolic process; LOCATED IN: chloroplast; EXPRESSED IN: 14 plant structures; EXPRESSED DURING: 8 growth stages; CONTAINS InterPro DOMAIN/s: Glycoside hydrolase, family 14, conserved site (InterPro:IPR018238), …	-	-	-	0.399367
AT5G66985	unknown protein; Has 30201 Blast hits to 17322 proteins in 780 species: Archae - 12; Bacteria - 1396; Metazoa - 17338; Fungi - 3422; Plants - 5037; Viruses - 0; Other Eukaryotes - 2996 (source: NCBI BLink). protein_coding	-	-	-	0.399647
AT1G77682	Encodes a Plant thionin family protein protein_coding	-	-	-	0.40185
AT2G26010	Predicted to encode a PR (pathogenesis-related) protein. Belongs to the plant defensin (PDF) family with the following members: At1g75830/PDF1.1, At5g44420/PDF1.2a, At2g26020/PDF1.2b, At5g44430/PDF1.2c, At2g26010/PDF1.3, At1g19610/PDF1.4, At1g55010/PDF1.5, At2g02120/PDF2.1, At2g02100/PDF2.2, At2g02130/PDF2.3, At1g61070/PDF2.4, At5g63660/PDF2.5, At2g02140/PDF2.6, At5g38330/PDF3.1 and At4g30070/PDF…	-	-	-	0.403025
AT3G28220	TRAF-like family protein; FUNCTIONS IN: molecular_function unknown; INVOLVED IN: response to salt stress; LOCATED IN: vacuole, chloroplast envelope; EXPRESSED IN: 19 plant structures; EXPRESSED DURING: 13 growth stages; CONTAINS InterPro DOMAIN/s: TRAF-like (InterPro:IPR008974), MATH (InterPro:IPR002083); BEST Arabidopsis thaliana protein match is: TRAF-like family protein (TAIR:AT1G58270.1); Has…	-	0.486243	-	0.403831
AT4G02360	Protein of unknown function, DUF538; FUNCTIONS IN: molecular_function unknown; INVOLVED IN: biological_process unknown; LOCATED IN: endomembrane system; EXPRESSED IN: 9 plant structures; EXPRESSED DURING: LP.04 four leaves visible, 4 anthesis, C globular stage, petal differentiation and expansion stage, E expanded cotyledon stage; CONTAINS InterPro DOMAIN/s: Protein of unknown function DUF538 (In…	-	-	-	0.403959
AT3G13960	Growth regulating factor encoding transcription activator. One of the nine members of a GRF gene family, containing nuclear targeting domain. Involved in leaf development and expressed in root, shoot and flower. protein_coding GROWTH-REGULATING FACTOR 5 (GRF5) GROWTH-REGULATING FACTOR 5 (GRF5);GROWTH-REGULATING FACTOR 5 (AtGRF5)	-	-	-	0.404424
AT5G52300	encodes a protein that is induced in expression in response to water deprivation such as cold, high-salt, and dessication. The response appears to be via abscisic acid. The promoter region contains two ABA-responsive elements (ABREs) that are required for the dehydration-responsive expression of rd29B as cis-acting elements. Protein is a member of a gene family with other members found plants, an…	-	-	-	0.405222
AT2G25820	encodes a member of the DREB subfamily A-4 of ERF/AP2 transcription factor family. The protein contains one AP2 domain. There are 17 members in this subfamily including TINY. protein_coding ETHYLENE AND SALT INDUCIBLE 2 (ESE2) ETHYLENE AND SALT INDUCIBLE 2 (ESE2)	-	-	-	0.405598
AT2G05440	GLYCINE RICH PROTEIN 9 (GRP9); FUNCTIONS IN: molecular_function unknown; INVOLVED IN: biological_process unknown; LOCATED IN: endomembrane system; CONTAINS InterPro DOMAIN/s: Glycine rich protein (InterPro:IPR010800); BEST Arabidopsis thaliana protein match is: Glycine-rich protein family (TAIR:AT2G05510.6); Has 147102 Blast hits to 34686 proteins in 2088 species: Archae - 221; Bacteria - 46389; …	-	-	-	0.406635
AT2G31985	Protein of unknown function (DUF1264); CONTAINS InterPro DOMAIN/s: Protein of unknown function DUF1264 (InterPro:IPR010686); BEST Arabidopsis thaliana protein match is: Protein of unknown function (DUF1264) (TAIR:AT1G05510.1); Has 289 Blast hits to 289 proteins in 122 species: Archae - 0; Bacteria - 121; Metazoa - 0; Fungi - 64; Plants - 102; Viruses - 0; Other Eukaryotes - 2 (source: NCBI BLink)…	-	-	-	0.406992
AT1G62045	BEST Arabidopsis thaliana protein match is: ankyrin repeat family protein (TAIR:AT1G11740.1); Has 26 Blast hits to 26 proteins in 7 species: Archae - 0; Bacteria - 0; Metazoa - 0; Fungi - 0; Plants - 26; Viruses - 0; Other Eukaryotes - 0 (source: NCBI BLink). protein_coding	-	-	-	0.407382
AT5G38890	Nucleic acid-binding, OB-fold-like protein; FUNCTIONS IN: RNA binding; INVOLVED IN: biological_process unknown; LOCATED IN: cellular_component unknown; EXPRESSED IN: 22 plant structures; EXPRESSED DURING: 13 growth stages; CONTAINS InterPro DOMAIN/s: Ribosomal protein S1, RNA-binding domain (InterPro:IPR003029), Exosome complex, component CSL4 (InterPro:IPR019495); Has 35333 Blast hits to 34131 p…	-	0.347775	-	0.412276
AT1G19640	Encodes a S-adenosyl-L-methionine:jasmonic acid carboxyl methyltransferase that catalyzes the formation of methyljasmonate from jasmonic acid. Its expression is induced in response to wounding or methyljasmonate treatment. protein_coding JASMONIC ACID CARBOXYL METHYLTRANSFERASE (JMT) JASMONIC ACID CARBOXYL METHYLTRANSFERASE (JMT)	-	-	-	0.41531
AT5G23240	DNAJ heat shock N-terminal domain-containing protein; FUNCTIONS IN: unfolded protein binding, heat shock protein binding; INVOLVED IN: protein folding; LOCATED IN: chloroplast; EXPRESSED IN: 21 plant structures; EXPRESSED DURING: 11 growth stages; CONTAINS InterPro DOMAIN/s: Molecular chaperone, heat shock protein, Hsp40, DnaJ (InterPro:IPR015609), Heat shock protein DnaJ, N-terminal (InterPro:IP…	-	-	-	0.416997
AT5G09970	member of CYP78A protein_coding "CYTOCHROME P450, FAMILY 78, SUBFAMILY A, POLYPEPTIDE 7" (CYP78A7) "CYTOCHROME P450, FAMILY 78, SUBFAMILY A, POLYPEPTIDE 7" (CYP78A7)	-	-	-	0.417037
AT1G31550	GDSL-like Lipase/Acylhydrolase superfamily protein; FUNCTIONS IN: lipase activity, hydrolase activity, acting on ester bonds, carboxylesterase activity; INVOLVED IN: lipid metabolic process; LOCATED IN: vacuole; EXPRESSED IN: 20 plant structures; EXPRESSED DURING: 13 growth stages; CONTAINS InterPro DOMAIN/s: Lipase, GDSL (InterPro:IPR001087); BEST Arabidopsis thaliana protein match is: GDSL-like…	-	-	0.611592	0.418194
AT5G10430	Encodes arabinogalactan-protein (AGP4). protein_coding ARABINOGALACTAN PROTEIN 4 (AGP4) ARABINOGALACTAN PROTEIN 4 (AGP4); (ATAGP4)	-	0.367989	-	0.420675
AT1G69420	DHHC-type zinc finger family protein; FUNCTIONS IN: zinc ion binding; INVOLVED IN: biological_process unknown; LOCATED IN: endomembrane system; EXPRESSED IN: 22 plant structures; EXPRESSED DURING: 13 growth stages; CONTAINS InterPro DOMAIN/s: Zinc finger, DHHC-type (InterPro:IPR001594); BEST Arabidopsis thaliana protein match is: DHHC-type zinc finger family protein (TAIR:AT4G15080.1); Has 35333 …	-	-	-	0.421752
AT4G37990	Encodes an aromatic alcohol:NADP+ oxidoreductase whose mRNA levels are increased in response to treatment with a variety of phytopathogenic bacteria. Though similar to mannitol dehydrogenases, this enzyme does not have mannitol dehydrogenase activity. protein_coding ELICITOR-ACTIVATED GENE 3-2 (ELI3-2) ARABIDOPSIS THALIANA CINNAMYL-ALCOHOL DEHYDROGENASE 8 (ATCAD8);ELICITOR-ACTIVATED GENE 3 (ELI3)…	-	0.286364	-	0.424197
AT3G23725	transposable element gene; gypsy-like retrotransposon family, has a 1.2e-164 P-value blast match to GB:CAA73042 polyprotein (Gypsy_Ty3-element) (Ananas comosus) transposable_element_gene	-	-	-	0.425229
AT3G28740	Encodes a member of the cytochrome p450 family. Expression is upregulated in response to cis-jasmonate treatment. Overexpression induces synthesis of volatile compounds that affect chemical ecology and insect interactions. protein_coding CYTOCHROME P450, FAMILY 81, SUBFAMILY D, POLYPEPTIDE 11 (CYP81D11) CYTOCHROME P450, FAMILY 81, SUBFAMILY D, POLYPEPTIDE 11 (CYP81D11)	-	-	-	0.428616
AT5G16950	unknown protein; Has 1807 Blast hits to 1807 proteins in 277 species: Archae - 0; Bacteria - 0; Metazoa - 736; Fungi - 347; Plants - 385; Viruses - 0; Other Eukaryotes - 339 (source: NCBI BLink). protein_coding	-	-	-	0.42914
AT2G26150	member of Heat Stress Transcription Factor (Hsf) family. Involved in response to misfolded protein accumulation in the cytosol. Regulated by alternative splicing and non-sense-mediated decay. protein_coding HEAT SHOCK TRANSCRIPTION FACTOR A2 (HSFA2) HEAT SHOCK TRANSCRIPTION FACTOR A2 (ATHSFA2);HEAT SHOCK TRANSCRIPTION FACTOR A2 (HSFA2)	-	-	-	0.43217
AT2G12190	Cytochrome P450 superfamily protein; FUNCTIONS IN: electron carrier activity, monooxygenase activity, iron ion binding, oxygen binding, heme binding; INVOLVED IN: oxidation reduction; EXPRESSED IN: stem, leaf whorl, male gametophyte, flower, stamen; EXPRESSED DURING: 4 anthesis; CONTAINS InterPro DOMAIN/s: Cytochrome P450 (InterPro:IPR001128), Cytochrome P450, conserved site (InterPro:IPR017972),…	-	-	-	0.432568
AT5G48170	encodes an F-box protein whose protein sequence is similar to SLY1, which belongs to SCF-SLY1 E3 ligase complex. SCF-SLY1 E3 ligase degrades DELLA proteins that are involved in promoting growth. Overexpression of SLY2 can partially compensate sly1-10 mutant phenotype of dwarfism. protein_coding SLEEPY2 (SLY2) SNEEZY (SNE);SLEEPY2 (SLY2)	-	-	-	0.433094
AT1G50270	Pentatricopeptide repeat (PPR) superfamily protein; CONTAINS InterPro DOMAIN/s: Pentatricopeptide repeat (InterPro:IPR002885); BEST Arabidopsis thaliana protein match is: Pentatricopeptide repeat (PPR) superfamily protein (TAIR:AT2G13600.1); Has 37475 Blast hits to 13706 proteins in 234 species: Archae - 0; Bacteria - 8; Metazoa - 62; Fungi - 67; Plants - 36828; Viruses - 0; Other Eukaryotes - 51…	-	-	-	0.434605
AT1G17665	unknown protein; FUNCTIONS IN: molecular_function unknown; INVOLVED IN: biological_process unknown; LOCATED IN: endomembrane system; EXPRESSED IN: 15 plant structures; EXPRESSED DURING: 11 growth stages; Has 149 Blast hits to 146 proteins in 39 species: Archae - 0; Bacteria - 4; Metazoa - 21; Fungi - 5; Plants - 30; Viruses - 0; Other Eukaryotes - 89 (source: NCBI BLink). protein_coding	-	-	-	0.435101
AT5G53660	Growth regulating factor encoding transcription activator. One of the nine members of a GRF gene family, containing nuclear targeting domain. Involved in leaf development and expressed in shoot and flower. protein_coding GROWTH-REGULATING FACTOR 7 (GRF7) GROWTH-REGULATING FACTOR 7 (AtGRF7);GROWTH-REGULATING FACTOR 7 (GRF7)	-	-	-	0.436135
AT5G53200	TRIPTYCHON (TRY); CONTAINS InterPro DOMAIN/s: SANT, DNA-binding (InterPro:IPR001005), Homeodomain-like (InterPro:IPR009057), Myb, DNA-binding (InterPro:IPR014778), Homeodomain-related (InterPro:IPR012287), MYB-like (InterPro:IPR017877), Myb transcription factor (InterPro:IPR015495); BEST Arabidopsis thaliana protein match is: Homeodomain-like superfamily protein (TAIR:AT2G30420.1); Has 2274 Blast…	-	-	-	0.438407
AT3G55500	expansin-like protein. Naming convention from the Expansin Working Group (Kende et al, 2004. Plant Mol Bio). Involved in the formation of nematode-induced syncytia in roots of Arabidopsis thaliana. protein_coding EXPANSIN A16 (EXPA16) EXPANSIN A16 (EXPA16); (ATHEXP ALPHA 1.7);EXPANSIN 16 (EXP16);EXPANSIN A16 (ATEXPA16); (ATEXP16)	-	0.498099	-	0.438774
AT4G18610	LIGHT SENSITIVE HYPOCOTYLS 9 (LSH9); FUNCTIONS IN: molecular_function unknown; INVOLVED IN: biological_process unknown; LOCATED IN: chloroplast; EXPRESSED IN: 6 plant structures; EXPRESSED DURING: petal differentiation and expansion stage; CONTAINS InterPro DOMAIN/s: Protein of unknown function DUF640 (InterPro:IPR006936); BEST Arabidopsis thaliana protein match is: Protein of unknown function (D…	-	-	-	0.439249
AT5G09950	Encodes a DYW-class PPR protein required for RNA editing at four sites in mitochondria of A. thaliana. protein_coding MITOCHONDRIAL EDITING FACTOR 7 (MEF7) MITOCHONDRIAL EDITING FACTOR 7 (MEF7)	-	0.2719	-	0.439438
AT4G28780	GDSL-like Lipase/Acylhydrolase superfamily protein; FUNCTIONS IN: hydrolase activity, acting on ester bonds, carboxylesterase activity; INVOLVED IN: lipid metabolic process; LOCATED IN: endomembrane system; EXPRESSED IN: 17 plant structures; EXPRESSED DURING: 13 growth stages; CONTAINS InterPro DOMAIN/s: Lipase, GDSL (InterPro:IPR001087); BEST Arabidopsis thaliana protein match is: Li-tolerant li…	-	-	-	0.439825
AT2G42980	Eukaryotic aspartyl protease family protein; FUNCTIONS IN: aspartic-type endopeptidase activity; INVOLVED IN: proteolysis; EXPRESSED IN: 7 plant structures; EXPRESSED DURING: 4 anthesis; CONTAINS InterPro DOMAIN/s: Peptidase aspartic (InterPro:IPR021109), Peptidase aspartic, catalytic (InterPro:IPR009007), Peptidase A1 (InterPro:IPR001461); BEST Arabidopsis thaliana protein match is: Eukaryotic a…	-	-	-	0.441281
AT3G43175	transposable element gene; non-LTR retrotransposon family (LINE), has a 5.4e-49 P-value blast match to GB:NP_038603 L1 repeat, Tf subfamily, member 23 (LINE-element) (Mus musculus) transposable_element_gene	-	-	-	0.443879
AT5G24150	squalene monooxygenase gene homolog protein_coding (SQP1) SQUALENE MONOOXYGENASE 5 (SQE5); (SQP1)	-	-	-	0.444765
AT1G51780	encodes a member of the six Arabidopsis IAA-amino acid conjugate hydrolase subfamily and conjugates and is very similar to IAR3. protein_coding IAA-LEUCINE RESISTANT (ILR)-LIKE GENE 5 (ILL5) IAA-LEUCINE RESISTANT (ILR)-LIKE GENE 5 (ILL5)	-	-	-	0.445089
AT2G31670	Stress responsive alpha-beta barrel domain protein; FUNCTIONS IN: molecular_function unknown; INVOLVED IN: biological_process unknown; LOCATED IN: peroxisome, chloroplast stroma, chloroplast; EXPRESSED IN: 22 plant structures; EXPRESSED DURING: 17 growth stages; CONTAINS InterPro DOMAIN/s: Stress responsive alpha-beta barrel (InterPro:IPR013097), Dimeric alpha-beta barrel (InterPro:IPR011008); BE…	-	0.343655	-	0.445126
AT1G62540	belongs to the flavin-monooxygenase (FMO) family, encodes a glucosinolate S-oxygenase that catalyzes the conversion of methylthioalkyl glucosinolates to methylsulfinylalkyl glucosinolates protein_coding FLAVIN-MONOOXYGENASE GLUCOSINOLATE S-OXYGENASE 2 (FMO GS-OX2) FLAVIN-MONOOXYGENASE GLUCOSINOLATE S-OXYGENASE 2 (FMO GS-OX2)	-	-	-	0.446769
AT2G04160	isolated from differential screening of a cDNA library from auxin-treated root culture. encodes a protein similar to subtilisin-like serine protease which is believed to be active outside the plant cell. protein_coding AUXIN-INDUCED IN ROOT CULTURES 3 (AIR3) AUXIN-INDUCED IN ROOT CULTURES 3 (AIR3)	-	-	-	0.448507
AT2G32510	member of MEKK subfamily protein_coding MITOGEN-ACTIVATED PROTEIN KINASE KINASE KINASE 17 (MAPKKK17) MITOGEN-ACTIVATED PROTEIN KINASE KINASE KINASE 17 (MAPKKK17)	-	-	-	0.448999
AT5G50136	This gene encodes a small protein and has either evidence of transcription or purifying selection. protein_coding	-	2.74828	-	0.449251
AT1G45227	Encodes a ECA1 gametogenesis related family protein [pseudogene] pseudogene	-	-	-	0.449859
AT3G57700	Protein kinase superfamily protein; FUNCTIONS IN: protein serine/threonine kinase activity, protein kinase activity, kinase activity, ATP binding; INVOLVED IN: protein amino acid phosphorylation; LOCATED IN: cellular_component unknown; EXPRESSED IN: 22 plant structures; EXPRESSED DURING: 14 growth stages; CONTAINS InterPro DOMAIN/s: Protein kinase, catalytic domain (InterPro:IPR000719), Serine/th…	-	-	-	0.450176
AT3G60900	FASCICLIN-like arabinogalactan-protein 10 (FLA10); LOCATED IN: anchored to plasma membrane, plasma membrane, anchored to membrane; EXPRESSED IN: 17 plant structures; EXPRESSED DURING: 8 growth stages; CONTAINS InterPro DOMAIN/s: FAS1 domain (InterPro:IPR000782); BEST Arabidopsis thaliana protein match is: FASCICLIN-like arabinogalactan protein 8 (TAIR:AT2G45470.1); Has 12874 Blast hits to 6768 pr…	-	-	-	0.451407
AT1G70510	A member of class I knotted1-like homeobox gene family (together with KNAT1). Similar to the knotted1 (kn1) homeobox gene of maize. KNAT2 acts synergistically with cytokinins and antagonistically with ethylene based on ectopic expression studies in different mutant backgrounds and hormone treatments. In addition, KNAT2 is negatively regulated by AS and YABBY genes. KNAT2 is strongly expressed in …	-	-	-	0.451446
AT1G11925	Encodes a Stigma-specific Stig1 family protein protein_coding	-	-	2.82956	0.451912
AT1G68725	AGP19 is a lysine-rich arabinogalactan-protein (AGP) and part of a multi-gene family of glycoproteins with approx. 50 members. It falls into one subclass with AGP17 and AGP18, other lysine-rich AGPs. It is expressed in young leaves, shoots, roots and flowers. Non-consensus splice site at the intron:exon boundary (AT:exon) protein_coding ARABINOGALACTAN PROTEIN 19 (AGP19) ARABINOGALACTAN PROTEIN 1…	-	-	-	0.45514
AT4G10630	Glutaredoxin family protein; FUNCTIONS IN: electron carrier activity, protein disulfide oxidoreductase activity; INVOLVED IN: N-terminal protein myristoylation, cell redox homeostasis; LOCATED IN: cellular_component unknown; CONTAINS InterPro DOMAIN/s: Thioredoxin fold (InterPro:IPR012335), Glutaredoxin (InterPro:IPR002109), Thioredoxin-like fold (InterPro:IPR012336); BEST Arabidopsis thaliana pr…	-	-	-	0.456006
AT3G46670	UDP-glucosyl transferase 76E11 (UGT76E11); FUNCTIONS IN: quercetin 3-O-glucosyltransferase activity, UDP-glycosyltransferase activity, quercetin 7-O-glucosyltransferase activity, transferase activity, transferring glycosyl groups; INVOLVED IN: metabolic process; LOCATED IN: cellular_component unknown; EXPRESSED IN: 19 plant structures; EXPRESSED DURING: 13 growth stages; CONTAINS InterPro DOMAIN/…	-	-	-	0.456406
AT5G60280	Concanavalin A-like lectin protein kinase family protein; FUNCTIONS IN: kinase activity; INVOLVED IN: protein amino acid phosphorylation; LOCATED IN: endomembrane system; EXPRESSED IN: root; CONTAINS InterPro DOMAIN/s: Legume lectin, beta chain (InterPro:IPR001220), Protein kinase, ATP binding site (InterPro:IPR017441), Serine/threonine-protein kinase-like domain (InterPro:IPR017442), Concanavali…	-	-	-	0.457724
AT5G11900	Translation initiation factor SUI1 family protein; FUNCTIONS IN: translation initiation factor activity; INVOLVED IN: translational initiation; LOCATED IN: cellular_component unknown; EXPRESSED IN: 23 plant structures; EXPRESSED DURING: 13 growth stages; CONTAINS InterPro DOMAIN/s: Translation initiation factor SUI1 (InterPro:IPR001950), Density-regulated protein DRP1 (InterPro:IPR005873); Has 30…	-	-	-	0.457905
AT2G30942	Protein of unknown function (DUF3317); BEST Arabidopsis thaliana protein match is: Protein of unknown function (DUF3317) (TAIR:AT1G06515.2); Has 35333 Blast hits to 34131 proteins in 2444 species: Archae - 798; Bacteria - 22429; Metazoa - 974; Fungi - 991; Plants - 531; Viruses - 0; Other Eukaryotes - 9610 (source: NCBI BLink). protein_coding	-	-	-	0.459117
AT3G27416	unknown protein; FUNCTIONS IN: molecular_function unknown; INVOLVED IN: biological_process unknown; LOCATED IN: cellular_component unknown; Has 30201 Blast hits to 17322 proteins in 780 species: Archae - 12; Bacteria - 1396; Metazoa - 17338; Fungi - 3422; Plants - 5037; Viruses - 0; Other Eukaryotes - 2996 (source: NCBI BLink). protein_coding	-	-	-	0.459536
AT1G58280	Phosphoglycerate mutase family protein; LOCATED IN: chloroplast; CONTAINS InterPro DOMAIN/s: Histidine phosphatase superfamily, clade-1 (InterPro:IPR013078); BEST Arabidopsis thaliana protein match is: Phosphoglycerate mutase family protein (TAIR:AT5G64460.8); Has 412 Blast hits to 412 proteins in 84 species: Archae - 0; Bacteria - 6; Metazoa - 0; Fungi - 152; Plants - 162; Viruses - 0; Other Euk…	-	-	-	0.459838
AT5G10580	Protein of unknown function, DUF599; FUNCTIONS IN: molecular_function unknown; INVOLVED IN: biological_process unknown; LOCATED IN: endomembrane system; EXPRESSED IN: hypocotyl, root, flower; EXPRESSED DURING: petal differentiation and expansion stage; CONTAINS InterPro DOMAIN/s: Protein of unknown function DUF599 (InterPro:IPR006747); BEST Arabidopsis thaliana protein match is: Protein of unknow…	-	0.518983	-	0.46068
AT5G41315	encodes a basic helix loop helix domain protein that interacts with GL1 in trichome development. protein_coding GLABROUS 3 (GL3) GLABRA 3 (GL3); (MYC6.2);GLABROUS 3 (GL3)	-	-	-	0.461246
AT2G10450	14-3-3 family protein; FUNCTIONS IN: amino acid binding; LOCATED IN: plasma membrane; EXPRESSED IN: cultured cell; CONTAINS InterPro DOMAIN/s: 14-3-3 protein (InterPro:IPR000308); BEST Arabidopsis thaliana protein match is: general regulatory factor 3 (TAIR:AT5G38480.1); Has 2188 Blast hits to 2188 proteins in 345 species: Archae - 0; Bacteria - 0; Metazoa - 1083; Fungi - 268; Plants - 658; Virus…	-	-	-	0.462052
AT3G51060	A member of SHI gene family. Arabidopsis thaliana has ten members that encode proteins with a RING finger-like zinc finger motif. Despite being highly divergent in sequence, many of the SHI-related genes are partially redundant in function and synergistically promote gynoecium, stamen and leaf development in Arabidopsis. STY1/STY2 double mutants showed defective style, stigma as well as serrated …	-	-	-	0.463063
AT3G55110	ABC-2 type transporter family protein; FUNCTIONS IN: ATPase activity, coupled to transmembrane movement of substances; LOCATED IN: membrane; EXPRESSED IN: 21 plant structures; EXPRESSED DURING: 12 growth stages; CONTAINS InterPro DOMAIN/s: ATPase, AAA+ type, core (InterPro:IPR003593), ABC transporter-like (InterPro:IPR003439), ABC-2 type transporter (InterPro:IPR013525), ABC transporter, conserve…	-	-	-	0.464518
AT2G42840	Encodes a putative extracellular proline-rich protein is exclusively expressed in the L1 layer of vegetative, inflorescence and floral meristems and the protoderm of organ primordia. protein_coding PROTODERMAL FACTOR 1 (PDF1) PROTODERMAL FACTOR 1 (PDF1)	-	0.543624	-	0.466027
AT1G02800	Encodes a protein with similarity to endo-1,4-b-glucanases and is a member of Glycoside Hydrolase Family 9. CEL2 is induced by nemotodes and is expressed in syncitia induced by Heterodera schachtii.May be involved in the development and function of syncitia. protein_coding CELLULASE 2 (CEL2) CELLULASE 2 (ATCEL2);CELLULASE 2 (CEL2); (CEL2)	-	-	-	0.466867
AT1G28465	transposable element gene; pseudogene, hypothetical protein transposable_element_gene	-	-	-	0.467842
AT5G13200	GRAM domain family protein; CONTAINS InterPro DOMAIN/s: GRAM (InterPro:IPR004182); BEST Arabidopsis thaliana protein match is: GRAM domain family protein (TAIR:AT2G22475.1); Has 1807 Blast hits to 1807 proteins in 277 species: Archae - 0; Bacteria - 0; Metazoa - 736; Fungi - 347; Plants - 385; Viruses - 0; Other Eukaryotes - 339 (source: NCBI BLink). protein_coding	-	-	-	0.469
AT1G53100	Core-2/I-branching beta-1,6-N-acetylglucosaminyltransferase family protein; FUNCTIONS IN: acetylglucosaminyltransferase activity; INVOLVED IN: carbohydrate biosynthetic process; LOCATED IN: membrane; EXPRESSED IN: 7 plant structures; EXPRESSED DURING: 4 anthesis, petal differentiation and expansion stage; CONTAINS InterPro DOMAIN/s: Glycosyl transferase, family 14 (InterPro:IPR003406), Core-2/I-B…	-	-	-	0.469139
AT1G40130	transposable element gene; pseudogene, hypothetical protein transposable_element_gene	-	-	-	0.470767
AT3G15170	Encodes a transcription factor involved in shoot apical meristem formation and auxin-mediated lateral root formation. The gene is thought not to be involved in stress responses (NaCl, auxins, ethylene). <i>Cuc</i> mutant was first recognized at the heart stage, where embryos lacking two distinct bulges of cotyledonary primordia were observed. protein_coding CUP-SHAPED COTYLEDON1 (CUC1) CUP-SHAPED…	-	-	-	0.470927
AT4G35900	bZIP protein required for positive regulation of flowering. Mutants are late flowering. FD interacts with FT to promote flowering.Expressed in the shoot apex in floral anlagen, then declines in floral primordia. protein_coding (FD) (FD); (atbzip14); (FD-1)	-	-	-	0.471687
AT3G52860	unknown protein; Has 86 Blast hits to 86 proteins in 36 species: Archae - 0; Bacteria - 2; Metazoa - 41; Fungi - 13; Plants - 26; Viruses - 0; Other Eukaryotes - 4 (source: NCBI BLink). protein_coding	-	-	-	0.471866
AT3G10570	member of CYP77A protein_coding "CYTOCHROME P450, FAMILY 77, SUBFAMILY A, POLYPEPTIDE 6" (CYP77A6) "CYTOCHROME P450, FAMILY 77, SUBFAMILY A, POLYPEPTIDE 6" (CYP77A6)	-	-	-	0.472639
AT4G23600	Encodes cystine lyase which is expected to be involved in amino acid metabolism, providing the plant with cysteine and the generation of precursors of ethylene biosynthesis. mRNA levels are elevated in response to wounding. protein_coding CORONATINE INDUCED 1 (CORI3) JASMONIC ACID RESPONSIVE 2 (JR2);CORONATINE INDUCED 1 (CORI3)	-	-	-	0.473535
AT3G42115	transposable element gene; non-LTR retrotransposon family (LINE), has a 1.2e-28 P-value blast match to GB:NP_038605 L1 repeat, Tf subfamily, member 30 (LINE-element) (Mus musculus) transposable_element_gene	-	-	-	0.475596
AT4G28680	Encodes a stress-induced tyrosine decarboxylase (TyrDC). Recombinant (His)6-TyrDC expressed in E. coli catalyzes the conversion of L-tyrosine to tyramine. Recombinant TyrDC forms tetramers. protein_coding L-TYROSINE DECARBOXYLASE (TYRDC) L-TYROSINE DECARBOXYLASE 1 (TYRDC1);L-TYROSINE DECARBOXYLASE (TYRDC)	-	-	-	0.476193
AT3G16490	IQ-domain 26 (IQD26); CONTAINS InterPro DOMAIN/s: IQ calmodulin-binding region (InterPro:IPR000048); BEST Arabidopsis thaliana protein match is: IQ-domain 27 (TAIR:AT1G51960.1); Has 778 Blast hits to 763 proteins in 39 species: Archae - 0; Bacteria - 0; Metazoa - 5; Fungi - 10; Plants - 755; Viruses - 0; Other Eukaryotes - 8 (source: NCBI BLink). protein_coding IQ-DOMAIN 26 (IQD26) IQ-DOMAIN 26 (…	-	-	-	0.476436
AT1G78090	homologous to the C-terminal part of microbial trehalose-6-phosphate phosphatases protein_coding TREHALOSE-6-PHOSPHATE PHOSPHATASE B (TPPB) TREHALOSE-6-PHOSPHATE PHOSPHATASE B (TPPB);ARABIDOPSIS THALIANA TREHALOSE-6-PHOSPHATE PHOSPHATASE B (ATTPPB)	-	-	-	0.477105
AT4G12870	Gamma interferon responsive lysosomal thiol (GILT) reductase family protein; FUNCTIONS IN: catalytic activity; LOCATED IN: endomembrane system; CONTAINS InterPro DOMAIN/s: Gamma interferon inducible lysosomal thiol reductase GILT (InterPro:IPR004911); BEST Arabidopsis thaliana protein match is: Gamma interferon responsive lysosomal thiol (GILT) reductase family protein (TAIR:AT4G12900.1); Has 302…	-	-	-	0.477981
AT1G11600	member of CYP77B protein_coding "CYTOCHROME P450, FAMILY 77, SUBFAMILY B, POLYPEPTIDE 1" (CYP77B1) "CYTOCHROME P450, FAMILY 77, SUBFAMILY B, POLYPEPTIDE 1" (CYP77B1)	-	-	-	0.478372
AT4G16730	In the Col ecotype, no functional protein is encoded at this locus due to the presence of a two-base (AT) insertion 184 nucleotides downstream of the start codon leading to a frame shift and premature translational termination. However, in the Ws ecotype, a functional terpene synthase that localizes to the chloroplast is encoded at this locus. It can catalyze the synthesis of (E)-beta-ocimene and…	-	-	-	0.478446
AT3G01319	unknown protein; Has 30201 Blast hits to 17322 proteins in 780 species: Archae - 12; Bacteria - 1396; Metazoa - 17338; Fungi - 3422; Plants - 5037; Viruses - 0; Other Eukaryotes - 2996 (source: NCBI BLink). protein_coding	-	-	-	0.478729
AT3G11591	unknown protein; Has 30201 Blast hits to 17322 proteins in 780 species: Archae - 12; Bacteria - 1396; Metazoa - 17338; Fungi - 3422; Plants - 5037; Viruses - 0; Other Eukaryotes - 2996 (source: NCBI BLink). protein_coding	-	-	-	0.479681
AT2G31800	Integrin-linked protein kinase family; FUNCTIONS IN: protein serine/threonine/tyrosine kinase activity, kinase activity; INVOLVED IN: regulation of signal transduction, protein amino acid phosphorylation; EXPRESSED IN: 24 plant structures; EXPRESSED DURING: 15 growth stages; CONTAINS InterPro DOMAIN/s: Integrin-linked protein kinase (InterPro:IPR016253), Serine-threonine/tyrosine-protein kinase (…	-	-	-	0.47978
AT4G31740	Sec1/munc18-like (SM) proteins superfamily; FUNCTIONS IN: molecular_function unknown; INVOLVED IN: vesicle-mediated transport, vesicle docking involved in exocytosis; LOCATED IN: endomembrane system; CONTAINS InterPro DOMAIN/s: Sec1-like protein (InterPro:IPR001619); BEST Arabidopsis thaliana protein match is: Sec1/munc18-like (SM) proteins superfamily (TAIR:AT2G17980.1); Has 391 Blast hits to 39…	-	-	-	0.482021
AT4G07943	transposable element gene; similar to unknown protein [Arabidopsis thaliana] (TAIR:AT4G05290.1); similar to unknown protein [Arabidopsis thaliana] (TAIR:AT2G05564.1); similar to hypothetical protein 40.t00047 [Brassica oleracea] (GB:ABD65162.1) transposable_element_gene	-	-	-	0.483225
AT4G29150	IQ-domain 25 (IQD25); CONTAINS InterPro DOMAIN/s: IQ calmodulin-binding region (InterPro:IPR000048); BEST Arabidopsis thaliana protein match is: IQ-domain 26 (TAIR:AT3G16490.1); Has 784 Blast hits to 779 proteins in 46 species: Archae - 0; Bacteria - 0; Metazoa - 25; Fungi - 2; Plants - 731; Viruses - 0; Other Eukaryotes - 26 (source: NCBI BLink). protein_coding IQ-DOMAIN 25 (IQD25) IQ-DOMAIN 25 …	-	-	-	0.483817
AT3G04510	LIGHT SENSITIVE HYPOCOTYLS 2 (LSH2); FUNCTIONS IN: molecular_function unknown; INVOLVED IN: biological_process unknown; LOCATED IN: chloroplast; EXPRESSED IN: 12 plant structures; EXPRESSED DURING: 4 leaf senescence stage, petal differentiation and expansion stage; CONTAINS InterPro DOMAIN/s: Protein of unknown function DUF640 (InterPro:IPR006936); BEST Arabidopsis thaliana protein match is: Prot…	-	-	-	0.48409
AT3G28345	Encodes an ATP-binding cassette (ABC) transporter. Expressed in the vascular tissue of primary stem. protein_coding ATP-BINDING CASSETTE B15 (ABCB15) MULTI-DRUG RESISTANCE 13 (MDR13);ATP-BINDING CASSETTE B15 (ABCB15)	-	-	-	0.485976
AT5G37445	pseudogene, similar to Similar to splicing factor 3a, subunit 2, 66kDa, blastp match of 60% identity and 1.2e-63 P-value to GP|27371271|gb|AAH41254.1||BC041254 Similar to splicing factor 3a, subunit 2, 66kDa {Xenopus laevis} pseudogene	-	-	-	0.486226
AT1G07850	Protein of unknown function (DUF604); FUNCTIONS IN: transferase activity, transferring glycosyl groups; INVOLVED IN: N-terminal protein myristoylation; LOCATED IN: chloroplast; EXPRESSED IN: petal, leaf whorl, flower; EXPRESSED DURING: 4 anthesis, petal differentiation and expansion stage; CONTAINS InterPro DOMAIN/s: Protein of unknown function DUF604 (InterPro:IPR006740); BEST Arabidopsis thalia…	-	0.259874	-	0.486281
AT3G59695	Potential natural antisense gene, locus overlaps with AT3G59690 other_rna	-	-	-	0.486856
AT5G49320	Protein of unknown function (DUF1218); CONTAINS InterPro DOMAIN/s: Protein of unknown function DUF1218 (InterPro:IPR009606); Has 1807 Blast hits to 1807 proteins in 277 species: Archae - 0; Bacteria - 0; Metazoa - 736; Fungi - 347; Plants - 385; Viruses - 0; Other Eukaryotes - 339 (source: NCBI BLink). protein_coding	-	-	-	0.487751
AT4G39410	member of WRKY Transcription Factor; Group II-c protein_coding WRKY DNA-BINDING PROTEIN 13 (WRKY13) ARABIDOPSIS THALIANA WRKY DNA-BINDING PROTEIN 13 (ATWRKY13);WRKY DNA-BINDING PROTEIN 13 (WRKY13)	-	-	-	0.490001
AT1G18710	Member of the R2R3 factor gene family. protein_coding MYB DOMAIN PROTEIN 47 (MYB47) MYB DOMAIN PROTEIN 47 (AtMYB47);MYB DOMAIN PROTEIN 47 (MYB47)	-	-	-	0.492488
AT2G42425	Unknown gene other_rna	-	-	-	0.493449
AT5G44430	Predicted to encode a PR (pathogenesis-related) protein. Belongs to the plant defensin (PDF) family with the following members: At1g75830/PDF1.1, At5g44420/PDF1.2a, At2g26020/PDF1.2b, At5g44430/PDF1.2c, At2g26010/PDF1.3, At1g19610/PDF1.4, At1g55010/PDF1.5, At2g02120/PDF2.1, At2g02100/PDF2.2, At2g02130/PDF2.3, At1g61070/PDF2.4, At5g63660/PDF2.5, At2g02140/PDF2.6, At5g38330/PDF3.1 and At4g30070/PDF…	-	-	-	0.493997
AT1G27810	transposable element gene; similar to unknown protein [Arabidopsis thaliana] (TAIR:AT1G34710.1); similar to Nucleic acid-binding, OB-fold [Medicago truncatula] (GB:ABD33040.1); contains InterPro domain Nucleic acid-binding, OB-fold, subgroup; (InterPro:IPR012340); contains InterPro domain Protein of unknown function DUF223, Arabidopsis thaliana; (InterPro:IPR003871); contains InterPro domain Nucl…	-	-	-	0.494076
AT5G12330	A member of SHI gene family. Arabidopsis thaliana has ten members that encode proteins with a RING finger-like zinc finger motif. Despite being highly divergent in sequence, many of the SHI-related genes are partially redundant in function and synergistically promote gynoecium, stamen and leaf development in Arabidopsis. Expressed in lateral root primordia and induced by auxin. SWP1 is involved i…	-	-	-	0.495666
AT3G55290	NAD(P)-binding Rossmann-fold superfamily protein; FUNCTIONS IN: oxidoreductase activity, binding, catalytic activity; INVOLVED IN: oxidation reduction, metabolic process; LOCATED IN: peroxisome; EXPRESSED IN: leaf; CONTAINS InterPro DOMAIN/s: Short-chain dehydrogenase/reductase, conserved site (InterPro:IPR020904), NAD(P)-binding domain (InterPro:IPR016040), Glucose/ribitol dehydrogenase (InterPr…	-	-	-	0.496031
AT5G64470	Encodes a member of the TBL (TRICHOME BIREFRINGENCE-LIKE) gene family containing a plant-specific DUF231 (domain of unknown function) domain. TBL gene family has 46 members, two of which (TBR/AT5G06700 and TBL3/AT5G01360) have been shown to be involved in the synthesis and deposition of secondary wall cellulose, presumably by influencing the esterification state of pectic polymers. A nomenclature…	-	0.407662	-	0.496541
AT4G03810	transposable element gene; copia-like retrotransposon family, has a 0. P-value blast match to GB:BAA22288 pol polyprotein (Ty1_Copia-element) (Oryza australiensis)GB:BAA22288 polyprotein (Ty1_Copia-element) (Oryza australiensis)gi|2443320|dbj|BAA22288.1| polyprotein (RIRE1) (Oryza australiensis) (Ty1_Copia-element) transposable_element_gene	-	-	-	0.499567
AT5G65510	AINTEGUMENTA-like 7 (AIL7); CONTAINS InterPro DOMAIN/s: DNA-binding, integrase-type (InterPro:IPR016177), Pathogenesis-related transcriptional factor/ERF, DNA-binding (InterPro:IPR001471); BEST Arabidopsis thaliana protein match is: AINTEGUMENTA-like 6 (TAIR:AT5G10510.2); Has 7565 Blast hits to 5160 proteins in 254 species: Archae - 0; Bacteria - 8; Metazoa - 0; Fungi - 0; Plants - 7501; Viruses …	-	-	-	0.499889
AT1G66880	Protein kinase superfamily protein; FUNCTIONS IN: protein serine/threonine kinase activity, protein kinase activity, ATP binding; INVOLVED IN: protein amino acid phosphorylation; LOCATED IN: plasma membrane; EXPRESSED IN: 21 plant structures; EXPRESSED DURING: 13 growth stages; CONTAINS InterPro DOMAIN/s: Protein kinase, ATP binding site (InterPro:IPR017441), Serine/threonine-protein kinase domai…	-	-	-	2.00067
AT3G45290	A member of a large family of seven-transmembrane domain proteins specific to plants, homologs of the barley mildew resistance locus o (MLO) protein. The Arabidopsis genome contains 15 genes encoding MLO proteins, with localization in plasma membrane. Phylogenetic analysis revealed four clades of closely-related AtMLO genes. ATMLO3 belongs to the clade IV, with AtMLO2, AtMLO6 and AtMLO12. The gen…	-	-	-	2.00068
AT1G14870	PCR2 encodes a membrane protein involved in zinc transport and detoxification. protein_coding PLANT CADMIUM RESISTANCE 2 (PCR2) (AtPCR2);PLANT CADMIUM RESISTANCE 2 (PCR2)	-	-	-	2.00132
AT2G46520	cellular apoptosis susceptibility protein, putative / importin-alpha re-exporter, putative; FUNCTIONS IN: protein transporter activity, importin-alpha export receptor activity, binding; INVOLVED IN: intracellular protein transport, cell proliferation, protein import into nucleus, docking; LOCATED IN: nucleus, nuclear pore, membrane, cytoplasm; EXPRESSED IN: 24 plant structures; EXPRESSED DURING: …	-	-	-	2.00284
AT3G45860	Encodes a cysteine-rich receptor-like protein kinase. Involved in programmed cell death and defense response to pathogen. protein_coding CYSTEINE-RICH RLK (RECEPTOR-LIKE PROTEIN KINASE) 4 (CRK4) CYSTEINE-RICH RLK (RECEPTOR-LIKE PROTEIN KINASE) 4 (CRK4)	-	-	-	2.00419
AT4G27290	S-locus lectin protein kinase family protein; FUNCTIONS IN: sugar binding, protein serine/threonine kinase activity, protein kinase activity, ATP binding; INVOLVED IN: protein amino acid phosphorylation, recognition of pollen; LOCATED IN: endomembrane system; CONTAINS InterPro DOMAIN/s: Curculin-like (mannose-binding) lectin (InterPro:IPR001480), Apple-like (InterPro:IPR003609), PAN-2 domain (Int…	-	-	1.53772	2.0046
AT5G67340	ARM repeat superfamily protein; FUNCTIONS IN: ubiquitin-protein ligase activity, binding; INVOLVED IN: protein ubiquitination; LOCATED IN: endomembrane system, ubiquitin ligase complex; EXPRESSED IN: 11 plant structures; EXPRESSED DURING: 7 growth stages; CONTAINS InterPro DOMAIN/s: U box domain (InterPro:IPR003613), Armadillo-like helical (InterPro:IPR011989), Armadillo (InterPro:IPR000225), Arm…	-	-	-	2.00906
AT1G35230	Encodes arabinogalactan-protein (AGP5). protein_coding ARABINOGALACTAN PROTEIN 5 (AGP5) ARABINOGALACTAN PROTEIN 5 (AGP5)	-	-	-	2.01141
AT1G44740	unknown protein; FUNCTIONS IN: molecular_function unknown; INVOLVED IN: biological_process unknown; LOCATED IN: mitochondrion; EXPRESSED IN: embryo, leaf whorl, flower, seed; EXPRESSED DURING: F mature embryo stage, petal differentiation and expansion stage, E expanded cotyledon stage, D bilateral stage; Has 8 Blast hits to 7 proteins in 3 species: Archae - 0; Bacteria - 0; Metazoa - 0; Fungi - 1…	-	-	-	2.01203
AT2G11651	unknown protein; Has 30201 Blast hits to 17322 proteins in 780 species: Archae - 12; Bacteria - 1396; Metazoa - 17338; Fungi - 3422; Plants - 5037; Viruses - 0; Other Eukaryotes - 2996 (source: NCBI BLink). protein_coding	-	-	-	2.01212
AT3G46280	protein kinase-related; FUNCTIONS IN: molecular_function unknown; INVOLVED IN: biological_process unknown; LOCATED IN: endomembrane system; EXPRESSED IN: 6 plant structures; EXPRESSED DURING: 4 anthesis, petal differentiation and expansion stage; BEST Arabidopsis thaliana protein match is: receptor protein kinase-related (TAIR:AT3G46270.1); Has 639 Blast hits to 634 proteins in 40 species: Archae…	-	-	-	2.01423
AT1G68945	unknown protein; FUNCTIONS IN: molecular_function unknown; INVOLVED IN: biological_process unknown; LOCATED IN: endomembrane system; Has 1 Blast hits to 1 proteins in 1 species: Archae - 0; Bacteria - 0; Metazoa - 0; Fungi - 0; Plants - 1; Viruses - 0; Other Eukaryotes - 0 (source: NCBI BLink). protein_coding	-	-	-	2.01559
AT5G05880	UDP-Glycosyltransferase superfamily protein; FUNCTIONS IN: UDP-glycosyltransferase activity, transferase activity, transferring glycosyl groups; INVOLVED IN: metabolic process; LOCATED IN: cellular_component unknown; EXPRESSED IN: root; CONTAINS InterPro DOMAIN/s: UDP-glucuronosyl/UDP-glucosyltransferase (InterPro:IPR002213); BEST Arabidopsis thaliana protein match is: UDP-Glycosyltransferase sup…	-	4.03121	-	2.01831
AT4G38340	Plant regulator RWP-RK family protein; CONTAINS InterPro DOMAIN/s: Octicosapeptide/Phox/Bem1p (InterPro:IPR000270), Plant regulator RWP-RK (InterPro:IPR003035), GAF (InterPro:IPR003018); BEST Arabidopsis thaliana protein match is: Plant regulator RWP-RK family protein (TAIR:AT1G76350.1); Has 720 Blast hits to 573 proteins in 47 species: Archae - 0; Bacteria - 4; Metazoa - 0; Fungi - 7; Plants - 6…	-	-	-	2.01894
AT4G38490	unknown protein; Has 30201 Blast hits to 17322 proteins in 780 species: Archae - 12; Bacteria - 1396; Metazoa - 17338; Fungi - 3422; Plants - 5037; Viruses - 0; Other Eukaryotes - 2996 (source: NCBI BLink). protein_coding	-	-	-	2.02184
AT2G41415	Encodes a Maternally expressed gene (MEG) family protein protein_coding	-	-	-	2.02209
AT2G39620	Pentatricopeptide repeat (PPR) superfamily protein; CONTAINS InterPro DOMAIN/s: Pentatricopeptide repeat (InterPro:IPR002885); BEST Arabidopsis thaliana protein match is: Pentatricopeptide repeat (PPR) superfamily protein (TAIR:AT3G09040.1); Has 57584 Blast hits to 13450 proteins in 210 species: Archae - 0; Bacteria - 3; Metazoa - 36; Fungi - 107; Plants - 56697; Viruses - 0; Other Eukaryotes - 7…	-	-	-	2.02519
AT1G64400	long-chain acyl-CoA synthetase 3 (LACS3); FUNCTIONS IN: catalytic activity; INVOLVED IN: fatty acid biosynthetic process; EXPRESSED IN: 22 plant structures; EXPRESSED DURING: 13 growth stages; CONTAINS InterPro DOMAIN/s: AMP-binding, conserved site (InterPro:IPR020845), AMP-dependent synthetase/ligase (InterPro:IPR000873); BEST Arabidopsis thaliana protein match is: AMP-dependent synthetase and l…	-	-	1.4659	2.02584
AT3G51920	encodes a divergent member of calmodulin, which is an EF-hand family of Ca2+-binding proteins. This gene is expressed in leaves, flowers and siliques. The gene functionally complements yeast calmodulin 1 (CAM1) but only when selected against the plasmid harboring wild-type yeast sequences. Also the protein does not form formed a complex with a basic amphiphilic helical peptide in the presence of …	-	-	-	2.02789
AT4G16745	Exostosin family protein; FUNCTIONS IN: molecular_function unknown; INVOLVED IN: biological_process unknown; LOCATED IN: membrane; EXPRESSED IN: 11 plant structures; EXPRESSED DURING: L mature pollen stage, M germinated pollen stage, 4 anthesis, C globular stage, petal differentiation and expansion stage; CONTAINS InterPro DOMAIN/s: Exostosin-like (InterPro:IPR004263); BEST Arabidopsis thaliana p…	-	-	1.51991	2.02827
AT1G22170	Phosphoglycerate mutase family protein; FUNCTIONS IN: intramolecular transferase activity, phosphotransferases, catalytic activity; INVOLVED IN: glycolysis, metabolic process; LOCATED IN: chloroplast; EXPRESSED IN: 19 plant structures; EXPRESSED DURING: 8 growth stages; CONTAINS InterPro DOMAIN/s: Histidine phosphatase superfamily, clade-1 (InterPro:IPR013078), Phosphoglycerate/bisphosphoglycerat…	-	-	-	2.02827
AT1G14880	PLANT CADMIUM RESISTANCE 1 (PCR1); FUNCTIONS IN: molecular_function unknown; INVOLVED IN: biological_process unknown; LOCATED IN: vacuole; CONTAINS InterPro DOMAIN/s: Protein of unknown function Cys-rich (InterPro:IPR006461); BEST Arabidopsis thaliana protein match is: PLANT CADMIUM RESISTANCE 2 (TAIR:AT1G14870.1); Has 778 Blast hits to 777 proteins in 111 species: Archae - 0; Bacteria - 0; Metaz…	-	0.484978	-	2.02893
AT2G23680	Cold acclimation protein WCOR413 family; FUNCTIONS IN: molecular_function unknown; INVOLVED IN: response to stress; LOCATED IN: membrane; EXPRESSED IN: 6 plant structures; EXPRESSED DURING: LP.06 six leaves visible, LP.04 four leaves visible, 4 anthesis, LP.10 ten leaves visible, LP.08 eight leaves visible; CONTAINS InterPro DOMAIN/s: Cold acclimation WCOR413 (InterPro:IPR008892); BEST Arabidopsi…	-	-	-	2.03085
AT2G31880	Encodes a putative leucine rich repeat transmembrane protein that is expressed in response to Pseudomonas syringae. Expression of SRRLK may be required for silencing via lsiRNAs. Regulates cell death and innate immunity. protein_coding SUPPRESSOR OF BIR1 1 (SOBIR1) EVERSHED (EVR);SUPPRESSOR OF BIR1 1 (SOBIR1)	-	-	1.41706	2.03145
AT5G41820	RAB geranylgeranyl transferase alpha subunit 2 (RGTA2); FUNCTIONS IN: protein prenyltransferase activity; INVOLVED IN: protein amino acid prenylation; CONTAINS InterPro DOMAIN/s: Leucine-rich repeat (InterPro:IPR001611), Protein prenyltransferase (InterPro:IPR008940), Protein prenyltransferase, alpha subunit (InterPro:IPR002088); BEST Arabidopsis thaliana protein match is: RAB geranylgeranyl tran…	-	-	-	2.03449
AT1G21240	encodes a wall-associated kinase protein_coding WALL ASSOCIATED KINASE 3 (WAK3) WALL ASSOCIATED KINASE 3 (WAK3)	-	-	-	2.03492
AT5G52740	Copper transport protein family; FUNCTIONS IN: metal ion binding; INVOLVED IN: metal ion transport; LOCATED IN: cellular_component unknown; EXPRESSED IN: 11 plant structures; EXPRESSED DURING: 8 growth stages; CONTAINS InterPro DOMAIN/s: Heavy metal transport/detoxification protein (InterPro:IPR006121); BEST Arabidopsis thaliana protein match is: Copper transport protein family (TAIR:AT5G52760.1)…	-	-	-	2.03853
AT5G40990	Component of plant resistance. Contains lipase signature motif and GDSL domain. Directly interferes with the fungal infection process by acting on fungal cell walls through its action as a antimicrobial compound. Critical component for both local and systemic resistance responses in the incompatible interaction with Alternaria brassicicola in the ethylene-dependent pathway. protein_coding GDSL LI…	-	-	2.16872	2.04144
AT3G61760	DYNAMIN-like 1B (DL1B); FUNCTIONS IN: GTP binding, GTPase activity; EXPRESSED IN: 10 plant structures; EXPRESSED DURING: 6 growth stages; CONTAINS InterPro DOMAIN/s: Dynamin GTPase effector (InterPro:IPR003130), Dynamin, GTPase domain (InterPro:IPR001401), Dynamin, GTPase region, conserved site (InterPro:IPR019762), GTPase effector domain, GED (InterPro:IPR020850), Dynamin central region (InterPr…	-	-	-	2.04384
AT5G27945	Transducin/WD40 repeat-like superfamily protein; CONTAINS InterPro DOMAIN/s: WD40 repeat 2 (InterPro:IPR019782), WD40 repeat-like-containing domain (InterPro:IPR011046), WD40 repeat, conserved site (InterPro:IPR019775), WD40-repeat-containing domain (InterPro:IPR017986), WD40/YVTN repeat-like-containing domain (InterPro:IPR015943), WD40 repeat (InterPro:IPR001680), WD40 repeat, subgroup (InterPro…	-	-	-	2.04422
AT3G01340	Transducin/WD40 repeat-like superfamily protein; FUNCTIONS IN: nucleotide binding; INVOLVED IN: intracellular protein transport, membrane budding; LOCATED IN: cellular_component unknown; EXPRESSED IN: 23 plant structures; EXPRESSED DURING: 14 growth stages; CONTAINS InterPro DOMAIN/s: WD40 repeat 2 (InterPro:IPR019782), WD40 repeat-like-containing domain (InterPro:IPR011046), WD40-repeat-containi…	-	-	-	2.04446
AT1G50390	pfkB-like carbohydrate kinase family protein; FUNCTIONS IN: molecular_function unknown; INVOLVED IN: acetate fermentation, sucrose biosynthetic process, sucrose catabolic process, using beta-fructofuranosidase; LOCATED IN: cellular_component unknown; EXPRESSED IN: male gametophyte; EXPRESSED DURING: L mature pollen stage, M germinated pollen stage; CONTAINS InterPro DOMAIN/s: Carbohydrate/purine …	-	-	-	2.04475
AT5G20860	Plant invertase/pectin methylesterase inhibitor superfamily; FUNCTIONS IN: enzyme inhibitor activity, pectinesterase activity; INVOLVED IN: cell wall modification; LOCATED IN: endomembrane system, cell wall, plant-type cell wall; EXPRESSED IN: flower; CONTAINS InterPro DOMAIN/s: Pectinesterase, active site (InterPro:IPR018040), Pectin lyase fold/virulence factor (InterPro:IPR011050), Pectinestera…	-	-	-	2.04479
AT1G68400	leucine-rich repeat transmembrane protein kinase family protein; FUNCTIONS IN: protein serine/threonine kinase activity, kinase activity, ATP binding; INVOLVED IN: transmembrane receptor protein tyrosine kinase signaling pathway, protein amino acid phosphorylation; LOCATED IN: endomembrane system; EXPRESSED IN: 21 plant structures; EXPRESSED DURING: 13 growth stages; CONTAINS InterPro DOMAIN/s: P…	-	-	-	2.04557
AT2G37710	Induced in response to Salicylic acid. protein_coding RECEPTOR LECTIN KINASE (RLK) RECEPTOR LECTIN KINASE (RLK)	-	-	-	2.04689
AT1G07000	A member of EXO70 gene family, putative exocyst subunits, conserved in land plants. Arabidopsis thaliana contains 23 putative EXO70 genes, which can be classified into eight clusters on the phylogenetic tree. protein_coding EXOCYST SUBUNIT EXO70 FAMILY PROTEIN B2 (EXO70B2) EXOCYST SUBUNIT EXO70 FAMILY PROTEIN B2 (EXO70B2);EXOCYST SUBUNIT EXO70 FAMILY PROTEIN B2 (ATEXO70B2)	-	-	-	2.04769
AT1G56980	pre-tRNA; tRNA-Tyr (anticodon: GTA) pre_trna	-	-	-	2.04824
AT2G16365	F-box family protein; CONTAINS InterPro DOMAIN/s: F-box domain, cyclin-like (InterPro:IPR001810); BEST Arabidopsis thaliana protein match is: F-box family protein (TAIR:AT2G16300.1); Has 35333 Blast hits to 34131 proteins in 2444 species: Archae - 798; Bacteria - 22429; Metazoa - 974; Fungi - 991; Plants - 531; Viruses - 0; Other Eukaryotes - 9610 (source: NCBI BLink). protein_coding	-	-	-	2.05028
AT3G01830	Calcium-binding EF-hand family protein; FUNCTIONS IN: calcium ion binding; INVOLVED IN: biological_process unknown; LOCATED IN: cellular_component unknown; EXPRESSED IN: 18 plant structures; EXPRESSED DURING: 9 growth stages; CONTAINS InterPro DOMAIN/s: EF-Hand 1, calcium-binding site (InterPro:IPR018247), EF-HAND 2 (InterPro:IPR018249), EF-hand-like domain (InterPro:IPR011992), Calcium-binding E…	-	-	-	2.05171
AT1G30755	Protein of unknown function (DUF668); CONTAINS InterPro DOMAIN/s: Protein of unknown function DUF668 (InterPro:IPR007700), Protein of unknown function DUF3475 (InterPro:IPR021864); BEST Arabidopsis thaliana protein match is: Protein of unknown function (DUF668) (TAIR:AT1G34320.1); Has 465 Blast hits to 399 proteins in 71 species: Archae - 2; Bacteria - 14; Metazoa - 66; Fungi - 16; Plants - 336; …	-	-	-	2.05236
AT3G10680	HSP20-like chaperones superfamily protein; CONTAINS InterPro DOMAIN/s: Heat shock protein Hsp20 (InterPro:IPR002068), HSP20-like chaperone (InterPro:IPR008978); BEST Arabidopsis thaliana protein match is: HSP20-like chaperones superfamily protein (TAIR:AT5G04890.1); Has 10151 Blast hits to 7022 proteins in 776 species: Archae - 41; Bacteria - 1142; Metazoa - 3661; Fungi - 700; Plants - 785; Virus…	-	-	-	2.05299
AT2G43740	Mannose-binding lectin superfamily protein; CONTAINS InterPro DOMAIN/s: Mannose-binding lectin (InterPro:IPR001229); BEST Arabidopsis thaliana protein match is: Mannose-binding lectin superfamily protein (TAIR:AT2G43730.1); Has 77 Blast hits to 77 proteins in 5 species: Archae - 0; Bacteria - 0; Metazoa - 0; Fungi - 0; Plants - 77; Viruses - 0; Other Eukaryotes - 0 (source: NCBI BLink). protein_c…	-	-	-	2.05402
AT4G39580	Galactose oxidase/kelch repeat superfamily protein; CONTAINS InterPro DOMAIN/s: F-box domain, cyclin-like (InterPro:IPR001810), Galactose oxidase/kelch, beta-propeller (InterPro:IPR011043), Kelch repeat type 1 (InterPro:IPR006652), Kelch related (InterPro:IPR013089), Kelch-type beta propeller (InterPro:IPR015915); BEST Arabidopsis thaliana protein match is: Galactose oxidase/kelch repeat superfam…	-	-	1.64638	2.05445
AT1G64380	encodes a member of the DREB subfamily A-6 of ERF/AP2 transcription factor family. The protein contains one AP2 domain. There are 8 members in this subfamily including RAP2.4. protein_coding	-	-	-	2.0574
AT4G00955	FUNCTIONS IN: molecular_function unknown; INVOLVED IN: biological_process unknown; LOCATED IN: endomembrane system; EXPRESSED IN: 14 plant structures; EXPRESSED DURING: 9 growth stages; CONTAINS InterPro DOMAIN/s: EGF-like (InterPro:IPR006210); BEST Arabidopsis thaliana protein match is: Protein kinase superfamily protein (TAIR:AT2G23450.1); Has 94 Blast hits to 88 proteins in 13 species: Archae …	-	-	-	2.06507
AT1G67000	Protein kinase superfamily protein; FUNCTIONS IN: protein serine/threonine kinase activity, protein kinase activity, kinase activity, ATP binding; INVOLVED IN: protein amino acid phosphorylation; LOCATED IN: endomembrane system; EXPRESSED IN: stem; CONTAINS InterPro DOMAIN/s: Protein kinase, ATP binding site (InterPro:IPR017441), Protein kinase, catalytic domain (InterPro:IPR000719), Serine-threo…	-	-	1.62175	2.06611
AT2G44490	Encodes a glycosyl hydrolase that localizes to peroxisomes and acts as a component of an inducible preinvasion resistance mechanism. Required for mlo resistance. protein_coding PENETRATION 2 (PEN2) BETA GLUCOSIDASE 26 (BGLU26);PENETRATION 2 (PEN2)	-	-	1.39995	2.06717
AT1G17240	Encodes a CLAVATA2 (CLV2)-related gene. Complements the clv2 mutant when expressed under the control of the CLV2 promoter. protein_coding RECEPTOR LIKE PROTEIN 2 (RLP2) RECEPTOR LIKE PROTEIN 2 (RLP2);RECEPTOR LIKE PROTEIN 2 (AtRLP2)	-	-	-	2.07075
AT3G04220	Disease resistance protein (TIR-NBS-LRR class) family; FUNCTIONS IN: transmembrane receptor activity, nucleoside-triphosphatase activity, nucleotide binding, ATP binding; INVOLVED IN: signal transduction, defense response, apoptosis, innate immune response; LOCATED IN: intrinsic to membrane; EXPRESSED IN: 21 plant structures; EXPRESSED DURING: 13 growth stages; CONTAINS InterPro DOMAIN/s: ATPase,…	-	-	1.86894	2.07326
AT4G08878	Major facilitator superfamily protein; FUNCTIONS IN: transporter activity, inorganic phosphate transmembrane transporter activity; INVOLVED IN: transport, phosphate transport, transmembrane transport; LOCATED IN: integral to membrane; CONTAINS InterPro DOMAIN/s: Major facilitator superfamily (InterPro:IPR020846), General substrate transporter (InterPro:IPR005828), Major facilitator superfamily, g…	-	2.99502	-	2.07327
AT2G20910	pseudogene, vacuolar ATP synthase subunit B, blastp match of 94% identity and 2.9e-211 P-value to GP|13366196|dbj|BAB39419.1||AP002901 putative H+-transporting ATP synthase {Oryza sativa (japonica cultivar-group)} pseudogene	-	-	-	2.07492
AT5G37478	TPX2 (targeting protein for Xklp2) protein family; CONTAINS InterPro DOMAIN/s: Xklp2 targeting protein (InterPro:IPR009675); BEST Arabidopsis thaliana protein match is: TPX2 (targeting protein for Xklp2) protein family (TAIR:AT3G01015.1); Has 159 Blast hits to 159 proteins in 22 species: Archae - 0; Bacteria - 0; Metazoa - 11; Fungi - 0; Plants - 142; Viruses - 0; Other Eukaryotes - 6 (source: NC…	-	-	-	2.07572
AT3G61020	pseudogene, similar to P0034A04.28, several hypothetical proteins - Arabidopsis thaliana; blastp match of 43% identity and 2.2e-46 P-value to GP|29837187|dbj|BAC75569.1||AP004333 P0034A04.28 {Oryza sativa (japonica cultivar-group)} pseudogene	-	-	-	2.07896
AT1G72280	endoplasmic reticulum oxidoreductin protein_coding ENDOPLASMIC RETICULUM OXIDOREDUCTINS 1 (ERO1) ENDOPLASMIC RETICULUM OXIDOREDUCTINS 1 (ERO1);ENDOPLASMIC RETICULUM OXIDOREDUCTINS 1 (AERO1)	-	-	-	2.07958
AT3G51200	SAUR-like auxin-responsive protein family ; CONTAINS InterPro DOMAIN/s: Auxin responsive SAUR protein (InterPro:IPR003676); BEST Arabidopsis thaliana protein match is: SAUR-like auxin-responsive protein family (TAIR:AT5G66260.1); Has 1174 Blast hits to 1162 proteins in 27 species: Archae - 0; Bacteria - 0; Metazoa - 0; Fungi - 0; Plants - 1173; Viruses - 0; Other Eukaryotes - 1 (source: NCBI BLin…	-	-	-	2.08012
AT5G45910	GDSL-like Lipase/Acylhydrolase superfamily protein; FUNCTIONS IN: hydrolase activity, acting on ester bonds, carboxylesterase activity; INVOLVED IN: lipid metabolic process; LOCATED IN: endomembrane system; EXPRESSED IN: 9 plant structures; EXPRESSED DURING: 4 anthesis, C globular stage, D bilateral stage; CONTAINS InterPro DOMAIN/s: Lipase, GDSL (InterPro:IPR001087); BEST Arabidopsis thaliana pr…	-	-	-	2.0825
AT5G41860	unknown protein; Has 1807 Blast hits to 1807 proteins in 277 species: Archae - 0; Bacteria - 0; Metazoa - 736; Fungi - 347; Plants - 385; Viruses - 0; Other Eukaryotes - 339 (source: NCBI BLink). protein_coding	-	-	-	2.08291
AT4G07495	transposable element gene; Mutator-like transposase family, has a 5.8e-23 P-value blast match to Q9ZQK4 /162-295 Pfam PF03108 MuDR family transposase (MuDr-element domain) transposable_element_gene	-	-	-	2.08372
AT4G37370	member of CYP81D protein_coding "CYTOCHROME P450, FAMILY 81, SUBFAMILY D, POLYPEPTIDE 8" (CYP81D8) "CYTOCHROME P450, FAMILY 81, SUBFAMILY D, POLYPEPTIDE 8" (CYP81D8)	-	-	-	2.08855
AT2G13790	somatic embryogenesis receptor-like kinase 4 (SERK4); FUNCTIONS IN: protein kinase activity, transmembrane receptor protein serine/threonine kinase activity; INVOLVED IN: in 6 processes; LOCATED IN: endomembrane system; EXPRESSED IN: rosette leaf, cauline leaf, fruit, root, flower; CONTAINS InterPro DOMAIN/s: Protein kinase, ATP binding site (InterPro:IPR017441), Protein kinase, catalytic domain …	-	-	-	2.08929
AT2G05760	Xanthine/uracil permease family protein; FUNCTIONS IN: transmembrane transporter activity; INVOLVED IN: transport, transmembrane transport; LOCATED IN: membrane; EXPRESSED IN: 22 plant structures; EXPRESSED DURING: 13 growth stages; CONTAINS InterPro DOMAIN/s: Xanthine/uracil/vitamin C permease (InterPro:IPR006043); BEST Arabidopsis thaliana protein match is: Xanthine/uracil permease family prote…	-	-	-	2.09361
AT3G52720	Encodes an alpha carbonic anhydrase (CAH1) located in the chloroplast stroma. Most chloroplast proteins are encoded by the nuclear genome and imported with the help of sorting signals that are intrinsic parts of the polypeptides. CAH1 takes an alternative route through the secretory pathway, and becomes N-glycosylated before entering the chloroplast. Glycosylation and intra-molecular disulfide br…	-	-	-	2.09647
AT5G50200	Wound-responsive gene 3 (WR3). Encodes a high-affinity nitrate transporter. Up-regulated by nitrate. Involved in jasmonic acid-independent wound signal transduction. protein_coding WOUND-RESPONSIVE 3 (WR3) WOUND-RESPONSIVE 3 (WR3)	-	-	-	2.09677
AT5G29100	transposable element gene; gypsy-like retrotransposon family (Athila), has a 1.2e-12 P-value blast match to GB:CAA57397 Athila ORF 1 (Arabidopsis thaliana) transposable_element_gene	-	-	-	2.09678
AT5G64905	elicitor peptide 3 precursor (PROPEP3); Has 30201 Blast hits to 17322 proteins in 780 species: Archae - 12; Bacteria - 1396; Metazoa - 17338; Fungi - 3422; Plants - 5037; Viruses - 0; Other Eukaryotes - 2996 (source: NCBI BLink). protein_coding ELICITOR PEPTIDE 3 PRECURSOR (PROPEP3) ELICITOR PEPTIDE 3 PRECURSOR (PROPEP3)	-	-	1.73611	2.09908
AT2G28770	pre-tRNA; tRNA-His (anticodon: GTG) pre_trna	-	-	-	2.09983
AT5G64890	elicitor peptide 2 precursor (PROPEP2); BEST Arabidopsis thaliana protein match is: precursor of peptide 1 (TAIR:AT5G64900.1); Has 30201 Blast hits to 17322 proteins in 780 species: Archae - 12; Bacteria - 1396; Metazoa - 17338; Fungi - 3422; Plants - 5037; Viruses - 0; Other Eukaryotes - 2996 (source: NCBI BLink). protein_coding ELICITOR PEPTIDE 2 PRECURSOR (PROPEP2) ELICITOR PEPTIDE 2 PRECURSOR…	-	-	-	2.10053
AT3G04300	RmlC-like cupins superfamily protein; CONTAINS InterPro DOMAIN/s: Cupin, RmlC-type (InterPro:IPR011051), Protein of unknown function DUF861, cupin-3 (InterPro:IPR008579), RmlC-like jelly roll fold (InterPro:IPR014710); BEST Arabidopsis thaliana protein match is: RmlC-like cupins superfamily protein (TAIR:AT4G10300.1); Has 512 Blast hits to 512 proteins in 136 species: Archae - 0; Bacteria - 273; …	-	-	-	2.10119
AT1G53540	HSP20-like chaperones superfamily protein; CONTAINS InterPro DOMAIN/s: Heat shock protein Hsp20 (InterPro:IPR002068), HSP20-like chaperone (InterPro:IPR008978); BEST Arabidopsis thaliana protein match is: heat shock protein 17.4 (TAIR:AT3G46230.1); Has 7090 Blast hits to 7089 proteins in 1610 species: Archae - 175; Bacteria - 4287; Metazoa - 66; Fungi - 302; Plants - 1606; Viruses - 0; Other Euka…	-	3.07051	-	2.10293
AT5G58490	NAD(P)-binding Rossmann-fold superfamily protein; FUNCTIONS IN: coenzyme binding, binding, cinnamoyl-CoA reductase activity, catalytic activity; INVOLVED IN: lignin biosynthetic process, cellular metabolic process, metabolic process; LOCATED IN: cellular_component unknown; EXPRESSED IN: 24 plant structures; EXPRESSED DURING: 15 growth stages; CONTAINS InterPro DOMAIN/s: NAD-dependent epimerase/de…	-	-	-	2.10349
AT5G42830	HXXXD-type acyl-transferase family protein; FUNCTIONS IN: transferase activity, transferring acyl groups other than amino-acyl groups, transferase activity; INVOLVED IN: biological_process unknown; LOCATED IN: cellular_component unknown; EXPRESSED IN: 17 plant structures; EXPRESSED DURING: 12 growth stages; CONTAINS InterPro DOMAIN/s: Transferase (InterPro:IPR003480); BEST Arabidopsis thaliana pr…	-	-	1.67457	2.10653
AT1G02640	encodes a protein similar to a beta-xylosidase located in the extracellular matrix. This is a member of glycosyl hydrolase family 3 and has six other closely related members. protein_coding BETA-XYLOSIDASE 2 (BXL2) BETA-XYLOSIDASE 2 (ATBXL2);BETA-XYLOSIDASE 2 (BXL2)	-	0.497674	2.22134	2.11033
AT4G26375	pre-tRNA; tRNA-Ile (anticodon: AAT) pre_trna	-	2.54052	-	2.1134
AT2G23100	Cysteine/Histidine-rich C1 domain family protein; FUNCTIONS IN: zinc ion binding; LOCATED IN: chloroplast; CONTAINS InterPro DOMAIN/s: Zinc finger, PHD-type (InterPro:IPR001965), DC1 (InterPro:IPR004146), C1-like (InterPro:IPR011424); BEST Arabidopsis thaliana protein match is: Cysteine/Histidine-rich C1 domain family protein (TAIR:AT5G42280.1); Has 35333 Blast hits to 34131 proteins in 2444 spec…	-	-	-	2.11532
AT4G18880	member of Heat Stress Transcription Factor (Hsf) family protein_coding HEAT SHOCK TRANSCRIPTION FACTOR A4A (HSF A4A) ARABIDOPSIS THALIANA HEAT SHOCK TRANSCRIPTION FACTOR A4A (AT-HSFA4A);HEAT SHOCK TRANSCRIPTION FACTOR A4A (HSF A4A)	-	-	-	2.1156
AT4G26040	unknown protein; Has 2 Blast hits to 2 proteins in 1 species: Archae - 0; Bacteria - 0; Metazoa - 0; Fungi - 0; Plants - 2; Viruses - 0; Other Eukaryotes - 0 (source: NCBI BLink). protein_coding	-	-	-	2.11603
AT5G26582	transposable element gene; non-LTR retrotransposon family (LINE), has a 1.1e-42 P-value blast match to GB:AAB41224 ORF2 (LINE-element) (Rattus norvegicus) transposable_element_gene	-	-	-	2.1164
AT2G23870	pseudogene, similar to beta-amyrin synthase, blastp match of 37% identity and 3.3e-13 P-value to GP|8918271|dbj|BAA97558.1||AB034802 beta-amyrin synthase {Pisum sativum} pseudogene	-	0.373577	-	2.1173
AT1G26410	FAD-binding Berberine family protein; FUNCTIONS IN: electron carrier activity, oxidoreductase activity, FAD binding, catalytic activity; LOCATED IN: cellular_component unknown; CONTAINS InterPro DOMAIN/s: FAD-binding, type 2 (InterPro:IPR016166), Berberine/berberine-like (InterPro:IPR012951), FAD linked oxidase, N-terminal (InterPro:IPR006094); BEST Arabidopsis thaliana protein match is: FAD-bind…	-	-	2.26626	2.11826
AT1G18871	unknown protein; LOCATED IN: endomembrane system; Has 30201 Blast hits to 17322 proteins in 780 species: Archae - 12; Bacteria - 1396; Metazoa - 17338; Fungi - 3422; Plants - 5037; Viruses - 0; Other Eukaryotes - 2996 (source: NCBI BLink). protein_coding	-	-	-	2.1186
AT5G32107	transposable element gene; pseudogene, hypothetical protein transposable_element_gene	-	-	-	2.11995
AT1G33010	F-box and associated interaction domains-containing protein; CONTAINS InterPro DOMAIN/s: F-box domain, cyclin-like (InterPro:IPR001810), F-box domain, Skp2-like (InterPro:IPR022364), F-box associated domain, type 3 (InterPro:IPR013187), F-box associated interaction domain (InterPro:IPR017451); BEST Arabidopsis thaliana protein match is: F-box and associated interaction domains-containing protein …	-	-	-	2.12021
AT2G29750	UDP-glucosyl transferase 71C1 (UGT71C1); FUNCTIONS IN: quercetin 3'-O-glucosyltransferase activity, UDP-glycosyltransferase activity, quercetin 7-O-glucosyltransferase activity, UDP-glucosyltransferase activity, transferase activity, transferring glycosyl groups; INVOLVED IN: metabolic process; LOCATED IN: cellular_component unknown; EXPRESSED IN: inflorescence meristem, hypocotyl, root; CONTAINS…	-	-	-	2.12078
AT4G01750	Encodes a protein with UDP-xylose-dependent xylosyltransferase activity, which transfers Xyl onto L-fucose and (albeit less efficiently) L-arabinose. The linkage to L-fucose was shown to be preferentially to the <i>O</i>-4 position. Analysis of mutant containing T-DNA insertion in this gene indicate that the RGXT2 protein might be involved in the synthesis of the &alpha;-D-Xyl-(1,3)-&alpha;-L-Fuc…	-	-	-	2.12397
AT5G32625	transposable element gene; gypsy-like retrotransposon family (Athila), has a 9.5e-50 P-value blast match to GB:CAA57397 Athila ORF 1 (Arabidopsis thaliana) transposable_element_gene	-	-	-	2.12526
AT4G06625	transposable element gene; gypsy-like retrotransposon family (Athila), has a 6.8e-63 P-value blast match to GB:CAA57397 Athila ORF 1 (Arabidopsis thaliana) transposable_element_gene	-	-	-	2.12654
AT2G17040	Member of the NAC transcription factor family and more specifically, the ONAC022 subfamily. Involved in leaf and inflorescence stem morphogenesis. protein_coding NAC DOMAIN CONTAINING PROTEIN 36 (NAC036) NAC DOMAIN CONTAINING PROTEIN 36 (anac036);NAC DOMAIN CONTAINING PROTEIN 36 (NAC036)	-	-	3.12448	2.12687
AT4G23130	Encodes a receptor-like protein kinase. Naming convention from Chen et al 2003 (PMID 14756307) protein_coding CYSTEINE-RICH RLK (RECEPTOR-LIKE PROTEIN KINASE) 5 (CRK5) RECEPTOR-LIKE PROTEIN KINASE 6 (RLK6);CYSTEINE-RICH RLK (RECEPTOR-LIKE PROTEIN KINASE) 5 (CRK5)	-	-	-	2.13073
AT2G31865	poly(ADP-ribose) glycohydrolase 2 (PARG2); FUNCTIONS IN: poly(ADP-ribose) glycohydrolase activity; INVOLVED IN: defense response to fungus; LOCATED IN: cellular_component unknown; CONTAINS InterPro DOMAIN/s: Poly(ADP-ribose) glycohydrolase (InterPro:IPR007724); BEST Arabidopsis thaliana protein match is: Poly (ADP-ribose) glycohydrolase (PARG) (TAIR:AT2G31870.2); Has 35333 Blast hits to 34131 pro…	-	-	-	2.13162
AT3G24020	Disease resistance-responsive (dirigent-like protein) family protein; FUNCTIONS IN: molecular_function unknown; LOCATED IN: endomembrane system; CONTAINS InterPro DOMAIN/s: Plant disease resistance response protein (InterPro:IPR004265); BEST Arabidopsis thaliana protein match is: Disease resistance-responsive (dirigent-like protein) family protein (TAIR:AT4G13580.1); Has 723 Blast hits to 722 pro…	-	-	-	2.13402
AT1G66960	Terpenoid cyclases family protein; CONTAINS InterPro DOMAIN/s: Terpene synthase, conserved site (InterPro:IPR002365), Terpenoid cylases/protein prenyltransferase alpha-alpha toroid (InterPro:IPR008930), Squalene cyclase (InterPro:IPR018333), Prenyltransferase/squalene oxidase (InterPro:IPR001330); BEST Arabidopsis thaliana protein match is: lupeol synthase 2 (TAIR:AT1G78960.1); Has 2121 Blast hit…	-	-	-	2.1356
AT2G06930	transposable element gene; copia-like retrotransposon family, has a 2.3e-233 P-value blast match to GB:CAA31653 polyprotein (Ty1_Copia-element) (Arabidopsis thaliana) transposable_element_gene	-	-	-	2.13704
AT2G28830	Encodes a U-box E3 ubiquitin ligase involved in ubiquitination of pattern recognition receptor FLS2. protein_coding PLANT U-BOX 12 (PUB12) PLANT U-BOX 12 (PUB12); (AtPUB12)	-	-	-	2.14251
AT5G45990	crooked neck protein, putative / cell cycle protein, putative; FUNCTIONS IN: binding; INVOLVED IN: mRNA processing, RNA processing; LOCATED IN: intracellular, nucleus; CONTAINS InterPro DOMAIN/s: RNA-processing protein, HAT helix (InterPro:IPR003107), Tetratricopeptide-like helical (InterPro:IPR011990), Tetratricopeptide repeat-containing (InterPro:IPR013026), Suppressor of forked (InterPro:IPR00…	-	-	-	2.14349
AT3G63360	Encodes a defensin-like (DEFL) family protein. protein_coding	-	-	-	2.1461
AT1G66160	"CYS, MET, PRO, and GLY protein 1" (CMPG1); FUNCTIONS IN: ubiquitin-protein ligase activity, binding; INVOLVED IN: response to chitin; LOCATED IN: ubiquitin ligase complex; EXPRESSED IN: 18 plant structures; EXPRESSED DURING: 9 growth stages; CONTAINS InterPro DOMAIN/s: U box domain (InterPro:IPR003613), Armadillo-type fold (InterPro:IPR016024); BEST Arabidopsis thaliana protein match is: ARM rep…	-	0.44447	-	2.14689
AT1G30720	FAD-binding Berberine family protein; FUNCTIONS IN: electron carrier activity, oxidoreductase activity, FAD binding, catalytic activity; LOCATED IN: endomembrane system; CONTAINS InterPro DOMAIN/s: FAD-binding, type 2 (InterPro:IPR016166), Berberine/berberine-like (InterPro:IPR012951), FAD linked oxidase, N-terminal (InterPro:IPR006094); BEST Arabidopsis thaliana protein match is: FAD-binding Ber…	-	-	1.34994	2.14804
AT1G09170	P-loop nucleoside triphosphate hydrolases superfamily protein with CH (Calponin Homology) domain; FUNCTIONS IN: microtubule motor activity, ATP binding; INVOLVED IN: microtubule-based movement; EXPRESSED IN: shoot, male gametophyte, root, flower, pollen tube; EXPRESSED DURING: L mature pollen stage, M germinated pollen stage, 4 anthesis; CONTAINS InterPro DOMAIN/s: Kinesin, motor region, conserve…	-	-	-	2.15342
AT1G02450	NIMIN1 modulates PR gene expression according the following model: NPR1 forms a ternary complex with NIMIN1 and TGA factors upon SAR induction that binds to a positive regulatory cis-element of the PR-1 promoter, termed LS7. This leads to PR-1 gene induction. NIMIN1 decreases transcriptional activation, possibly through its EAR motif, which results in fine-tuning of PR-1 gene expression. protein_…	-	-	-	2.15668
AT3G45630	RNA binding (RRM/RBD/RNP motifs) family protein; FUNCTIONS IN: RNA binding, zinc ion binding, nucleotide binding, nucleic acid binding; EXPRESSED IN: 23 plant structures; EXPRESSED DURING: 13 growth stages; CONTAINS InterPro DOMAIN/s: RNA recognition motif, RNP-1 (InterPro:IPR000504), Zinc finger, RING-type (InterPro:IPR001841), Nucleotide-binding, alpha-beta plait (InterPro:IPR012677); BEST Arab…	-	-	-	2.16083
AT3G45960	member of EXPANSIN-LIKE. Naming convention from the Expansin Working Group (Kende et al, 2004. Plant Mol Bio) protein_coding EXPANSIN-LIKE A3 (EXLA3) (EXPL3); (ATEXPL3);EXPANSIN-LIKE A3 (EXLA3); (ATHEXP BETA 2.3);EXPANSIN-LIKE A3 (ATEXLA3)	-	-	-	2.16461
AT3G55150	A member of EXO70 gene family, putative exocyst subunits, conserved in land plants. Arabidopsis thaliana contains 23 putative EXO70 genes, which can be classified into eight clusters on the phylogenetic tree. protein_coding EXOCYST SUBUNIT EXO70 FAMILY PROTEIN H1 (EXO70H1) EXOCYST SUBUNIT EXO70 FAMILY PROTEIN H1 (EXO70H1);EXOCYST SUBUNIT EXO70 FAMILY PROTEIN H1 (ATEXO70H1)	-	-	-	2.16643
AT5G11000	Plant protein of unknown function (DUF868); FUNCTIONS IN: molecular_function unknown; INVOLVED IN: biological_process unknown; LOCATED IN: plasma membrane; EXPRESSED IN: 22 plant structures; EXPRESSED DURING: 13 growth stages; CONTAINS InterPro DOMAIN/s: Protein of unknown function DUF868, plant (InterPro:IPR008586); BEST Arabidopsis thaliana protein match is: Plant protein of unknown function (D…	-	-	-	2.16658
AT5G58420	Ribosomal protein S4 (RPS4A) family protein; FUNCTIONS IN: structural constituent of ribosome; INVOLVED IN: translation; LOCATED IN: cytosolic small ribosomal subunit, cytosolic ribosome, nucleolus, membrane; EXPRESSED IN: 25 plant structures; EXPRESSED DURING: 13 growth stages; CONTAINS InterPro DOMAIN/s: Ribosomal protein S4e, central (InterPro:IPR013845), Ribosomal protein S4e, N-terminal, con…	-	2.46339	-	2.167
AT3G23230	encodes a member of the ERF (ethylene response factor) subfamily B-3 of ERF/AP2 transcription factor family. The protein contains one AP2 domain. There are 18 members in this subfamily including ATERF-1, ATERF-2, AND ATERF-5. protein_coding TRANSCRIPTIONAL REGULATOR OF DEFENSE RESPONSE 1 (TDR1) TRANSCRIPTIONAL REGULATOR OF DEFENSE RESPONSE 1 (TDR1); (ATERF98);ETHYLENE RESPONSE FACTOR 98 (ERF98); …	-	-	-	2.16826
AT1G66330	senescence-associated family protein; Has 54 Blast hits to 54 proteins in 21 species: Archae - 0; Bacteria - 13; Metazoa - 0; Fungi - 0; Plants - 41; Viruses - 0; Other Eukaryotes - 0 (source: NCBI BLink). protein_coding	-	-	-	2.17028
AT4G30420	nodulin MtN21-like transporter family protein protein_coding	-	-	-	2.1704
AT3G57270	encodes a member of glycosyl hydrolase family 17 protein_coding "BETA-1,3-GLUCANASE 1" (BG1) "BETA-1,3-GLUCANASE 1" (BG1)	-	-	-	2.17954
AT5G35912	transposable element gene; hAT-like transposase family (hobo/Ac/Tam3), has a 4.3e-120 P-value blast match to GB:AAD24567 transposase Tag2 (hAT-element) (Arabidopsis thaliana) transposable_element_gene	-	-	-	2.18047
AT5G57220	member of CYP81F, involved in glucosinolate metabolism. Mutants had impaired resistance to fungi. protein_coding "CYTOCHROME P450, FAMILY 81, SUBFAMILY F, POLYPEPTIDE 2" (CYP81F2) "CYTOCHROME P450, FAMILY 81, SUBFAMILY F, POLYPEPTIDE 2" (CYP81F2)	-	-	1.89042	2.18424
AT5G38212	Potential natural antisense gene, locus overlaps with AT5G38210 other_rna	-	-	-	2.185
AT3G43832	pseudogene, similar to putative carboxyl-terminal proteinase, blastp match of 45% identity and 6.4e-30 P-value to GP|21389708|gb|AAK84952.2||AY039662 putative carboxyl-terminal proteinase {Gossypium hirsutum} pseudogene	-	-	-	2.185
AT4G23040	Ubiquitin-like superfamily protein; FUNCTIONS IN: molecular_function unknown; INVOLVED IN: biological_process unknown; LOCATED IN: cytosol; EXPRESSED IN: 22 plant structures; EXPRESSED DURING: 13 growth stages; CONTAINS InterPro DOMAIN/s: UBX (InterPro:IPR001012), UBA-like (InterPro:IPR009060); BEST Arabidopsis thaliana protein match is: Ubiquitin-like superfamily protein (TAIR:AT4G11740.1); Has …	-	-	-	2.18557
AT1G14540	Peroxidase superfamily protein; FUNCTIONS IN: peroxidase activity, heme binding; INVOLVED IN: response to oxidative stress, oxidation reduction; LOCATED IN: endomembrane system; EXPRESSED IN: leaf apex, sepal, root, stamen; EXPRESSED DURING: 4 anthesis; CONTAINS InterPro DOMAIN/s: Haem peroxidase (InterPro:IPR010255), Plant peroxidase (InterPro:IPR000823), Peroxidases heam-ligand binding site (In…	-	-	-	2.1856
AT5G65615	pre-tRNA; tRNA-Asn (anticodon: GTT) pre_trna	-	-	-	2.18903
AT5G59070	UDP-Glycosyltransferase superfamily protein; FUNCTIONS IN: transferase activity, transferring glycosyl groups; INVOLVED IN: biosynthetic process; LOCATED IN: endomembrane system; CONTAINS InterPro DOMAIN/s: Glycosyl transferase, group 1 (InterPro:IPR001296); BEST Arabidopsis thaliana protein match is: UDP-Glycosyltransferase superfamily protein (TAIR:AT4G19460.1); Has 35333 Blast hits to 34131 pr…	-	-	-	2.19185
AT5G23350	GRAM domain-containing protein / ABA-responsive protein-related; CONTAINS InterPro DOMAIN/s: GRAM (InterPro:IPR004182); BEST Arabidopsis thaliana protein match is: GRAM domain-containing protein / ABA-responsive protein-related (TAIR:AT5G23370.1); Has 1807 Blast hits to 1807 proteins in 277 species: Archae - 0; Bacteria - 0; Metazoa - 736; Fungi - 347; Plants - 385; Viruses - 0; Other Eukaryotes …	-	-	-	2.19659
AT1G08930	encodes a putative sucrose transporter whose gene expression is induced by dehydration and cold. protein_coding EARLY RESPONSE TO DEHYDRATION 6 (ERD6) EARLY RESPONSE TO DEHYDRATION 6 (ERD6)	-	-	1.36861	2.19695
AT1G23570	Domain of unknown function (DUF220); INVOLVED IN: biological_process unknown; LOCATED IN: cellular_component unknown; EXPRESSED IN: 6 plant structures; EXPRESSED DURING: 4 anthesis, petal differentiation and expansion stage; CONTAINS InterPro DOMAIN/s: Protein of unknown function DUF220 (InterPro:IPR003863); BEST Arabidopsis thaliana protein match is: Domain of unknown function DUF220 (TAIR:AT1G2…	-	-	-	2.19706
AT4G15070	Cysteine/Histidine-rich C1 domain family protein; FUNCTIONS IN: molecular_function unknown; INVOLVED IN: intracellular signaling pathway; LOCATED IN: cellular_component unknown; CONTAINS InterPro DOMAIN/s: Protein kinase C-like, phorbol ester/diacylglycerol binding (InterPro:IPR002219), DC1 (InterPro:IPR004146), C1-like (InterPro:IPR011424); BEST Arabidopsis thaliana protein match is: Cysteine/Hi…	-	-	-	2.19784
AT1G19500	unknown protein; FUNCTIONS IN: molecular_function unknown; INVOLVED IN: biological_process unknown; LOCATED IN: endomembrane system; EXPRESSED IN: 9 plant structures; EXPRESSED DURING: L mature pollen stage, M germinated pollen stage, 4 anthesis, C globular stage, petal differentiation and expansion stage; BEST Arabidopsis thaliana protein match is: unknown protein (TAIR:AT2G35765.1); Has 9 Blast…	-	-	-	2.19905
AT5G28526	transposable element gene; CACTA-like transposase family (Tnp1/En/Spm), has a 7.1e-289 P-value blast match to ref|NP_189784.1| TNP1-related protein (Arabidopsis thaliana) (CACTA-element) transposable_element_gene	-	-	-	2.20611
AT5G05320	FAD/NAD(P)-binding oxidoreductase family protein; FUNCTIONS IN: monooxygenase activity; INVOLVED IN: oxidation reduction; LOCATED IN: cellular_component unknown; EXPRESSED IN: 8 plant structures; EXPRESSED DURING: 9 growth stages; CONTAINS InterPro DOMAIN/s: Monooxygenase, FAD-binding (InterPro:IPR002938); BEST Arabidopsis thaliana protein match is: FAD/NAD(P)-binding oxidoreductase family protei…	-	-	1.41043	2.20654
AT5G02200	Encodes a small plant-specific protein with both nuclear localization and nuclear export signals that is specifically required, together with FHY1, for the light-regulated nuclear accumulation of phyA. protein_coding FAR-RED-ELONGATED HYPOCOTYL1-LIKE (FHL) FAR-RED-ELONGATED HYPOCOTYL1-LIKE (FHL)	-	-	-	2.20755
AT2G41080	Tetratricopeptide repeat (TPR)-like superfamily protein; CONTAINS InterPro DOMAIN/s: Pentatricopeptide repeat (InterPro:IPR002885); BEST Arabidopsis thaliana protein match is: Pentatricopeptide repeat (PPR) superfamily protein (TAIR:AT4G13650.1); Has 35775 Blast hits to 12998 proteins in 218 species: Archae - 0; Bacteria - 5; Metazoa - 12; Fungi - 37; Plants - 35395; Viruses - 0; Other Eukaryotes…	-	-	-	2.20894
AT1G55450	S-adenosyl-L-methionine-dependent methyltransferases superfamily protein; FUNCTIONS IN: methyltransferase activity; EXPRESSED IN: 20 plant structures; EXPRESSED DURING: 13 growth stages; CONTAINS InterPro DOMAIN/s: Methyltransferase type 11 (InterPro:IPR013216); BEST Arabidopsis thaliana protein match is: S-adenosyl-L-methionine-dependent methyltransferases superfamily protein (TAIR:AT3G54150.1).…	-	-	1.77962	2.21178
AT5G11210	member of Putative ligand-gated ion channel subunit family protein_coding GLUTAMATE RECEPTOR 2.5 (GLR2.5) GLUTAMATE RECEPTOR 2.5 (GLR2.5);ARABIDOPSIS THALIANA GLU (ATGLR2.5)	-	-	-	2.21995
AT3G03730	CONTAINS InterPro DOMAIN/s: F-box domain, cyclin-like (InterPro:IPR001810), Protein of unknown function DUF295 (InterPro:IPR005174); BEST Arabidopsis thaliana protein match is: F-box family protein with a domain of unknown function (DUF295) (TAIR:AT4G12820.1); Has 393 Blast hits to 380 proteins in 12 species: Archae - 0; Bacteria - 0; Metazoa - 0; Fungi - 0; Plants - 393; Viruses - 0; Other Eukar…	-	-	-	2.223
AT5G60900	Encodes a receptor-like protein kinase. protein_coding RECEPTOR-LIKE PROTEIN KINASE 1 (RLK1) RECEPTOR-LIKE PROTEIN KINASE 1 (RLK1)	-	-	-	2.22361
AT1G51820	Leucine-rich repeat protein kinase family protein; FUNCTIONS IN: kinase activity; INVOLVED IN: protein amino acid phosphorylation; LOCATED IN: endomembrane system; EXPRESSED IN: 10 plant structures; EXPRESSED DURING: 7 growth stages; CONTAINS InterPro DOMAIN/s: Protein kinase, ATP binding site (InterPro:IPR017441), Protein kinase, catalytic domain (InterPro:IPR000719), Leucine-rich repeat (InterP…	-	-	-	2.22683
AT4G23180	Encodes a receptor-like protein kinase. Naming convention from Chen et al 2003 (PMID 14756307) protein_coding CYSTEINE-RICH RLK (RECEPTOR-LIKE PROTEIN KINASE) 10 (CRK10) (RLK4);CYSTEINE-RICH RLK (RECEPTOR-LIKE PROTEIN KINASE) 10 (CRK10)	-	-	1.83224	2.22788
AT1G72240	unknown protein; BEST Arabidopsis thaliana protein match is: unknown protein (TAIR:AT1G22470.1); Has 65 Blast hits to 63 proteins in 13 species: Archae - 0; Bacteria - 0; Metazoa - 1; Fungi - 0; Plants - 64; Viruses - 0; Other Eukaryotes - 0 (source: NCBI BLink). protein_coding	-	-	-	2.22878
AT2G18938	unknown protein; FUNCTIONS IN: molecular_function unknown; INVOLVED IN: biological_process unknown; LOCATED IN: cellular_component unknown; Has 30201 Blast hits to 17322 proteins in 780 species: Archae - 12; Bacteria - 1396; Metazoa - 17338; Fungi - 3422; Plants - 5037; Viruses - 0; Other Eukaryotes - 2996 (source: NCBI BLink). protein_coding	-	-	-	2.22947
AT3G47580	Leucine-rich repeat protein kinase family protein; FUNCTIONS IN: protein serine/threonine kinase activity, kinase activity, ATP binding; INVOLVED IN: transmembrane receptor protein tyrosine kinase signaling pathway, protein amino acid phosphorylation; LOCATED IN: endomembrane system; CONTAINS InterPro DOMAIN/s: Protein kinase, ATP binding site (InterPro:IPR017441), Protein kinase, catalytic domai…	-	-	-	2.2302
AT3G14380	Uncharacterised protein family (UPF0497); CONTAINS InterPro DOMAIN/s: Uncharacterised protein family UPF0497, trans-membrane plant (InterPro:IPR006702), Uncharacterised protein family UPF0497, trans-membrane plant subgroup (InterPro:IPR006459); BEST Arabidopsis thaliana protein match is: Uncharacterised protein family (UPF0497) (TAIR:AT1G17200.1); Has 637 Blast hits to 637 proteins in 21 species:…	-	-	-	2.23179
AT4G39610	Protein of unknown function, DUF617; FUNCTIONS IN: molecular_function unknown; INVOLVED IN: biological_process unknown; LOCATED IN: chloroplast; EXPRESSED IN: 9 plant structures; EXPRESSED DURING: L mature pollen stage, M germinated pollen stage, 4 anthesis, C globular stage, petal differentiation and expansion stage; CONTAINS InterPro DOMAIN/s: Protein of unknown function DUF617, plant (InterPro…	-	-	-	2.23506
AT1G04555	unknown protein; FUNCTIONS IN: molecular_function unknown; INVOLVED IN: biological_process unknown; LOCATED IN: cellular_component unknown; BEST Arabidopsis thaliana protein match is: unknown protein (TAIR:AT4G33380.1); Has 84 Blast hits to 83 proteins in 15 species: Archae - 0; Bacteria - 0; Metazoa - 9; Fungi - 0; Plants - 75; Viruses - 0; Other Eukaryotes - 0 (source: NCBI BLink). protein_codi…	-	-	-	2.23729
AT3G27440	One of the homologous genes predicted to encode proteins with UPRT domains (Uracil phosphoribosyltransferase). Five of these genes (At5g40870, At3g27190, At1g55810, At4g26510 and At3g27440) show a high level of identity, and are annotated as also containing a N-terminal uracil kinase (UK) domain. These genes are referred to as UKL1 (UK-like 1), UKL2, UKL3, UKL4 and UKL5, respectively. protein_cod…	-	-	-	2.24559
AT3G26320	putative cytochrome P450 protein_coding "CYTOCHROME P450, FAMILY 71, SUBFAMILY B, POLYPEPTIDE 36" (CYP71B36) "CYTOCHROME P450, FAMILY 71, SUBFAMILY B, POLYPEPTIDE 36" (CYP71B36)	-	-	-	2.2476
AT1G18390	Protein kinase superfamily protein; FUNCTIONS IN: protein serine/threonine kinase activity, protein kinase activity, kinase activity, ATP binding; INVOLVED IN: protein amino acid phosphorylation; EXPRESSED IN: 22 plant structures; EXPRESSED DURING: 13 growth stages; CONTAINS InterPro DOMAIN/s: Protein kinase, ATP binding site (InterPro:IPR017441), Protein kinase, catalytic domain (InterPro:IPR000…	-	-	1.45381	2.24792
AT3G16020	F-box associated ubiquitination effector protein; FUNCTIONS IN: phospholipase C activity; INVOLVED IN: intracellular signaling pathway, lipid metabolic process; LOCATED IN: cellular_component unknown; CONTAINS InterPro DOMAIN/s: Phospholipase C, phosphatidylinositol-specific , X domain (InterPro:IPR000909), F-box associated domain, type 1 (InterPro:IPR006527); BEST Arabidopsis thaliana protein ma…	-	-	-	2.24974
AT5G12880	proline-rich family protein; FUNCTIONS IN: molecular_function unknown; INVOLVED IN: biological_process unknown; LOCATED IN: endomembrane system; EXPRESSED IN: 10 plant structures; EXPRESSED DURING: LP.06 six leaves visible, LP.04 four leaves visible, LP.10 ten leaves visible, petal differentiation and expansion stage, LP.08 eight leaves visible; Has 1807 Blast hits to 1807 proteins in 277 species…	-	-	-	2.2508
AT5G58940	Arabidopsis thaliana calmodulin-binding receptor-like kinase mRNA protein_coding CALMODULIN-BINDING RECEPTOR-LIKE CYTOPLASMIC KINASE 1 (CRCK1) CALMODULIN-BINDING RECEPTOR-LIKE CYTOPLASMIC KINASE 1 (CRCK1)	-	-	-	2.25171
AT5G41750	Disease resistance protein (TIR-NBS-LRR class) family; FUNCTIONS IN: transmembrane receptor activity, nucleoside-triphosphatase activity, nucleotide binding, ATP binding; INVOLVED IN: signal transduction, defense response, apoptosis, innate immune response; LOCATED IN: intrinsic to membrane; CONTAINS InterPro DOMAIN/s: ATPase, AAA+ type, core (InterPro:IPR003593), NB-ARC (InterPro:IPR002182), Tol…	-	-	1.4336	2.25353
AT3G29034	unknown protein; Has 7 Blast hits to 7 proteins in 3 species: Archae - 0; Bacteria - 0; Metazoa - 0; Fungi - 0; Plants - 7; Viruses - 0; Other Eukaryotes - 0 (source: NCBI BLink). protein_coding	-	-	-	2.25401
AT3G10720	Plant invertase/pectin methylesterase inhibitor superfamily; FUNCTIONS IN: enzyme inhibitor activity, pectinesterase activity; INVOLVED IN: cell wall modification; LOCATED IN: endomembrane system, cell wall, plant-type cell wall; EXPRESSED IN: 21 plant structures; EXPRESSED DURING: 13 growth stages; CONTAINS InterPro DOMAIN/s: Pectinesterase, active site (InterPro:IPR018040), Pectin lyase fold/vi…	-	-	-	2.25851
AT4G23320	Encodes a cysteine-rich receptor-like protein kinase. protein_coding CYSTEINE-RICH RLK (RECEPTOR-LIKE PROTEIN KINASE) 24 (CRK24) CYSTEINE-RICH RLK (RECEPTOR-LIKE PROTEIN KINASE) 24 (CRK24)	-	-	-	2.2593
AT3G47220	Encodes a plasma membrane-localized phosphoinositide-specific phospholipase C with a role in thermotolerance. protein_coding PHOSPHATIDYLINOSITOL-SPECIFIC PHOSPHOLIPASE C9 (PLC9) (ATPLC9);PHOSPHATIDYLINOSITOL-SPECIFIC PHOSPHOLIPASE C9 (PLC9)	-	-	-	2.25981
AT3G04620	Target promoter of the male germline-specific transcription factor DUO1. protein_coding D NUCLDUO1-ACTIVATEEIC ACID BINDING PROTEIN 1 (DAN1) D NUCLDUO1-ACTIVATEEIC ACID BINDING PROTEIN 1 (DAN1)	-	-	-	2.2615
AT5G61800	Pentatricopeptide repeat (PPR) superfamily protein; CONTAINS InterPro DOMAIN/s: Pentatricopeptide repeat (InterPro:IPR002885); BEST Arabidopsis thaliana protein match is: Pentatricopeptide repeat (PPR-like) superfamily protein (TAIR:AT4G18840.1); Has 1807 Blast hits to 1807 proteins in 277 species: Archae - 0; Bacteria - 0; Metazoa - 736; Fungi - 347; Plants - 385; Viruses - 0; Other Eukaryotes -…	-	-	-	2.26927
AT4G14630	germin-like protein with N-terminal signal sequence that may target it to the vacuole, plasma membrane and/or outside the cell. protein_coding GERMIN-LIKE PROTEIN 9 (GLP9) GERMIN-LIKE PROTEIN 9 (GLP9)	-	-	1.41961	2.27049
AT5G48657	defense protein-related; FUNCTIONS IN: molecular_function unknown; INVOLVED IN: biological_process unknown; LOCATED IN: chloroplast; BEST Arabidopsis thaliana protein match is: RPM1-interacting protein 4 (RIN4) family protein (TAIR:AT3G07195.1); Has 35333 Blast hits to 34131 proteins in 2444 species: Archae - 798; Bacteria - 22429; Metazoa - 974; Fungi - 991; Plants - 531; Viruses - 0; Other Euka…	-	-	-	2.27176
AT4G12180	transposable element gene; non-LTR retrotransposon family (LINE), has a 2.2e-28 P-value blast match to GB:NP_038605 L1 repeat, Tf subfamily, member 30 (LINE-element) (Mus musculus) transposable_element_gene	-	-	-	2.27213
AT1G67856	RING/U-box superfamily protein; FUNCTIONS IN: zinc ion binding; INVOLVED IN: biological_process unknown; LOCATED IN: cellular_component unknown; CONTAINS InterPro DOMAIN/s: Zinc finger, RING-type (InterPro:IPR001841), Zinc finger, C3HC4 RING-type (InterPro:IPR018957); BEST Arabidopsis thaliana protein match is: RING/U-box superfamily protein (TAIR:AT1G24580.1); Has 30201 Blast hits to 17322 prote…	-	-	-	2.27439
AT4G16350	Calcium sensor protein. Binds CIPK14. protein_coding CALCINEURIN B-LIKE PROTEIN 6 (CBL6) SOS3-LIKE CALCIUM BINDING PROTEIN 2 (SCABP2);CALCINEURIN B-LIKE PROTEIN 6 (CBL6)	-	-	-	2.27567
AT4G29310	Protein of unknown function (DUF1005); FUNCTIONS IN: molecular_function unknown; INVOLVED IN: biological_process unknown; LOCATED IN: plant-type cell wall; EXPRESSED IN: stem; CONTAINS InterPro DOMAIN/s: Protein of unknown function DUF1005 (InterPro:IPR010410); BEST Arabidopsis thaliana protein match is: Protein of unknown function (DUF1005) (TAIR:AT1G10020.1); Has 138 Blast hits to 138 proteins …	-	-	-	2.27939
AT1G62300	Encodes a transcription factor WRKY6. Regulates Phosphate1 (Pho1) expression in response to low phosphate (Pi) stress. protein_coding (WRKY6) (WRKY6); (ATWRKY6)	-	-	-	2.28121
AT3G58450	Adenine nucleotide alpha hydrolases-like superfamily protein; FUNCTIONS IN: molecular_function unknown; INVOLVED IN: response to stress; LOCATED IN: cellular_component unknown; EXPRESSED IN: carpel; EXPRESSED DURING: 4 anthesis; CONTAINS InterPro DOMAIN/s: UspA (InterPro:IPR006016), Rossmann-like alpha/beta/alpha sandwich fold (InterPro:IPR014729), Universal stress protein A (InterPro:IPR006015);…	-	-	-	2.28474
AT1G04600	member of Myosin-like proteins protein_coding MYOSIN XI A (XIA) (ATXIA);MYOSIN XI A (XIA)	-	-	-	2.28935
AT1G69610	FUNCTIONS IN: structural constituent of ribosome; INVOLVED IN: N-terminal protein myristoylation, translation; LOCATED IN: ribosome, intracellular; EXPRESSED IN: 20 plant structures; EXPRESSED DURING: 12 growth stages; CONTAINS InterPro DOMAIN/s: Ribosomal protein L34e (InterPro:IPR008195), Protein of unknown function DUF1666 (InterPro:IPR012870); BEST Arabidopsis thaliana protein match is: Prote…	-	-	-	2.29146
AT4G23810	member of WRKY Transcription Factor; Group III protein_coding (WRKY53) (ATWRKY53); (WRKY53)	-	-	2.04608	2.29244
AT5G27260	unknown protein; BEST Arabidopsis thaliana protein match is: unknown protein (TAIR:AT2G29880.1); Has 1807 Blast hits to 1807 proteins in 277 species: Archae - 0; Bacteria - 0; Metazoa - 736; Fungi - 347; Plants - 385; Viruses - 0; Other Eukaryotes - 339 (source: NCBI BLink). protein_coding	-	-	-	2.29572
AT1G20340	recombination and DNA-damage resistance protein (DRT112) One of two Arabidopsis plastocyanin genes. Predominant form, expressed 10x higher than PETE1. PETE2 is thought to be post-transcriptionally regulated via copper accumulation and is involved in copper homeostasis. Mutation of this gene does not have obvious effect on photosynthesis. protein_coding DNA-DAMAGE-REPAIR/TOLERATION PROTEIN 112 (DR…	-	-	0.449253	2.29767
AT1G51350	ARM repeat superfamily protein; FUNCTIONS IN: binding; INVOLVED IN: biological_process unknown; LOCATED IN: chloroplast thylakoid lumen; EXPRESSED IN: 23 plant structures; EXPRESSED DURING: 15 growth stages; CONTAINS InterPro DOMAIN/s: HEAT (InterPro:IPR000357), Armadillo-like helical (InterPro:IPR011989), Armadillo (InterPro:IPR000225), Armadillo-type fold (InterPro:IPR016024); Has 1374 Blast hi…	-	-	-	2.30124
AT2G31020	OSBP(oxysterol binding protein)-related protein 1A (ORP1A); FUNCTIONS IN: oxysterol binding; INVOLVED IN: steroid metabolic process; CONTAINS InterPro DOMAIN/s: Pleckstrin homology-type (InterPro:IPR011993), Oxysterol-binding protein (InterPro:IPR000648), Pleckstrin homology (InterPro:IPR001849); BEST Arabidopsis thaliana protein match is: OSBP(oxysterol binding protein)-related protein 1C (TAIR:…	-	-	-	2.30204
AT3G13680	F-box and associated interaction domains-containing protein; CONTAINS InterPro DOMAIN/s: F-box domain, cyclin-like (InterPro:IPR001810), F-box domain, Skp2-like (InterPro:IPR022364), F-box associated domain, type 1 (InterPro:IPR006527), F-box associated interaction domain (InterPro:IPR017451); BEST Arabidopsis thaliana protein match is: F-box and associated interaction domains-containing protein …	-	-	-	2.30477
AT3G21150	Encodes a protein with a B-box domain predicted to act as a transcription factor. Expression of the BBX32 gene is affected by monochromatic red light. protein_coding B-BOX DOMAIN PROTEIN 32 (BBX32) B-BOX DOMAIN PROTEIN 32 (BBX32); (ATBBX32);EMF1-INTERACTING PROTEIN 1 (EIP6)	-	-	-	2.30591
AT3G30778	This gene encodes a small protein and has either evidence of transcription or purifying selection. protein_coding	-	-	-	2.30797
AT2G41570	transposable element gene; similar to unknown protein [Arabidopsis thaliana] (TAIR:AT2G16690.1); similar to 80C09_29 [Brassica rapa subsp. pekinensis] (GB:AAZ41840.1) transposable_element_gene	-	-	-	2.31122
AT1G35730	Encodes a member of the Arabidopsis Pumilio (APUM) proteins containing PUF domain (eight repeats of approximately 36 amino acids each). PUF proteins regulate both mRNA stability and translation through sequence-specific binding to the 3' UTR of target mRNA transcripts. protein_coding PUMILIO 9 (PUM9) PUMILIO 9 (APUM9);PUMILIO 9 (PUM9)	-	-	-	2.31235
AT2G39200	A member of a large family of seven-transmembrane domain proteins specific to plants, homologs of the barley mildew resistance locus o (MLO) protein. The Arabidopsis genome contains 15 genes encoding MLO proteins, with localization in plasma membrane. Phylogenetic analysis revealed four clades of closely-related AtMLO genes. ATMLO6 belongs to the clade IV, with AtMLO2, AtMLO3 and AtMLO12. The gen…	-	-	-	2.31773
AT5G36160	Encodes an L-tyrosine aminotransferase. protein_coding	-	-	0.662604	2.3205
AT2G24513	unknown protein; Has 30201 Blast hits to 17322 proteins in 780 species: Archae - 12; Bacteria - 1396; Metazoa - 17338; Fungi - 3422; Plants - 5037; Viruses - 0; Other Eukaryotes - 2996 (source: NCBI BLink). protein_coding	-	-	-	2.32237
AT2G29240	transposable element gene; similar to Ulp1 protease family protein [Arabidopsis thaliana] (TAIR:AT1G08740.1); similar to Ulp1 protease family protein [Arabidopsis thaliana] (TAIR:AT3G26530.1); similar to Ulp1 protease family protein [Arabidopsis thaliana] (TAIR:AT5G44890.1); similar to Ulp1 protease family protein [Brassica oleracea] (GB:ABD64941.1); contains InterPro domain Peptidase C48, SUMO/S…	-	-	-	2.3225
AT1G37340	transposable element gene; gypsy-like retrotransposon family (Athila), has a 9.2e-199 P-value blast match to GB:CAA57397 Athila ORF 1 (Arabidopsis thaliana) transposable_element_gene	-	-	-	2.32535
AT1G12725	transposable element gene; similar to unknown protein [Arabidopsis thaliana] (TAIR:AT5G28570.1); similar to GRF zinc finger containing protein [Brassica oleracea] (GB:ABD64950.1) transposable_element_gene	-	-	-	2.32649
AT1G66570	sucrose-proton symporter 7 (SUC7); FUNCTIONS IN: carbohydrate transmembrane transporter activity, sugar:hydrogen symporter activity, sucrose:hydrogen symporter activity; INVOLVED IN: transport, sucrose transport, transmembrane transport; LOCATED IN: integral to membrane, integral to plasma membrane, membrane; EXPRESSED IN: sepal, stamen; EXPRESSED DURING: 4 anthesis; CONTAINS InterPro DOMAIN/s: S…	-	-	-	2.32794
AT4G18250	receptor serine/threonine kinase, putative; FUNCTIONS IN: transmembrane receptor protein serine/threonine kinase activity, kinase activity; INVOLVED IN: protein amino acid phosphorylation; EXPRESSED IN: 8 plant structures; EXPRESSED DURING: LP.06 six leaves visible, LP.04 four leaves visible, LP.10 ten leaves visible, LP.02 two leaves visible, LP.08 eight leaves visible; CONTAINS InterPro DOMAIN/…	-	-	2.09726	2.32887
AT4G23160	Encodes a cysteine-rich receptor-like protein kinase. protein_coding CYSTEINE-RICH RLK (RECEPTOR-LIKE PROTEIN KINASE) 8 (CRK8) CYSTEINE-RICH RLK (RECEPTOR-LIKE PROTEIN KINASE) 8 (CRK8)	-	-	-	2.32973
AT4G29050	Concanavalin A-like lectin protein kinase family protein; FUNCTIONS IN: carbohydrate binding, kinase activity; INVOLVED IN: protein amino acid phosphorylation; LOCATED IN: endomembrane system; EXPRESSED IN: 7 plant structures; EXPRESSED DURING: 8 growth stages; CONTAINS InterPro DOMAIN/s: Legume lectin, beta chain (InterPro:IPR001220), Protein kinase, ATP binding site (InterPro:IPR017441), Serine…	-	-	2.07388	2.33387
AT2G12557	unknown protein; Has 30201 Blast hits to 17322 proteins in 780 species: Archae - 12; Bacteria - 1396; Metazoa - 17338; Fungi - 3422; Plants - 5037; Viruses - 0; Other Eukaryotes - 2996 (source: NCBI BLink). protein_coding	-	-	-	2.33869
AT1G33960	Identified as a gene that is induced by avirulence gene avrRpt2 and RPS2 after infection with Pseudomonas syringae pv maculicola strain ES4326 carrying avrRpt2 protein_coding AVRRPT2-INDUCED GENE 1 (AIG1) AVRRPT2-INDUCED GENE 1 (AIG1)	-	-	-	2.34219
AT1G56240	phloem protein 2-B13 (PP2-B13); FUNCTIONS IN: carbohydrate binding; LOCATED IN: endomembrane system; CONTAINS InterPro DOMAIN/s: F-box domain, cyclin-like (InterPro:IPR001810), F-box domain, Skp2-like (InterPro:IPR022364); BEST Arabidopsis thaliana protein match is: phloem protein 2-B14 (TAIR:AT1G56250.1); Has 533 Blast hits to 519 proteins in 34 species: Archae - 0; Bacteria - 0; Metazoa - 0; Fu…	-	-	-	2.34267
AT3G02840	ARM repeat superfamily protein; FUNCTIONS IN: binding; INVOLVED IN: response to other organism, response to ozone; EXPRESSED IN: 16 plant structures; EXPRESSED DURING: 8 growth stages; CONTAINS InterPro DOMAIN/s: Armadillo-like helical (InterPro:IPR011989), Armadillo-type fold (InterPro:IPR016024); BEST Arabidopsis thaliana protein match is: ARM repeat superfamily protein (TAIR:AT5G37490.1); Has …	-	0.223597	-	2.34328
AT4G17990	unknown protein; BEST Arabidopsis thaliana protein match is: unknown protein (TAIR:AT4G17700.1); Has 134 Blast hits to 131 proteins in 2 species: Archae - 0; Bacteria - 0; Metazoa - 0; Fungi - 0; Plants - 134; Viruses - 0; Other Eukaryotes - 0 (source: NCBI BLink). protein_coding	-	-	-	2.34849
AT5G43650	BHLH92; FUNCTIONS IN: DNA binding, sequence-specific DNA binding transcription factor activity; INVOLVED IN: regulation of transcription; LOCATED IN: nucleus; CONTAINS InterPro DOMAIN/s: Helix-loop-helix DNA-binding domain (InterPro:IPR001092), Helix-loop-helix DNA-binding (InterPro:IPR011598); BEST Arabidopsis thaliana protein match is: basic helix-loop-helix (bHLH) DNA-binding superfamily prote…	-	-	-	2.35467
AT3G57510	Encodes ADPG1, a polygalacturonase protein involved in silique and anther dihiscence. Loss of function mutations have reduced seed set, indehiscent fruit and reduced pollen shedding. protein_coding (ADPG1) (ADPG1)	-	-	-	2.35713
AT3G46250	pseudogene, similar to leaf senescence-associated receptor-like protein kinase, serine/threonine-specific receptor protein kinase, Arabidopsis thaliana, PIR:S71277; blastp match of 31% identity and 2.8e-15 P-value to GP|9837280|gb|AAG00510.1||AF285172 leaf senescence-associated receptor-like protein kinase {Phaseolus vulgaris} pseudogene	-	-	-	2.35751
AT1G47570	RING/U-box superfamily protein; FUNCTIONS IN: zinc ion binding; EXPRESSED IN: 21 plant structures; EXPRESSED DURING: 10 growth stages; CONTAINS InterPro DOMAIN/s: Zinc finger, RING-type (InterPro:IPR001841), Zinc finger, C3HC4 RING-type (InterPro:IPR018957); Has 1137 Blast hits to 1126 proteins in 149 species: Archae - 0; Bacteria - 0; Metazoa - 797; Fungi - 83; Plants - 92; Viruses - 39; Other E…	-	-	-	2.35912
AT2G45460	SMAD/FHA domain-containing protein ; LOCATED IN: chloroplast; EXPRESSED IN: 22 plant structures; EXPRESSED DURING: 12 growth stages; CONTAINS InterPro DOMAIN/s: SMAD/FHA domain (InterPro:IPR008984), Forkhead-associated (FHA) domain (InterPro:IPR000253). protein_coding	-	-	-	2.36047
AT3G56010	unknown protein; FUNCTIONS IN: molecular_function unknown; INVOLVED IN: biological_process unknown; LOCATED IN: chloroplast thylakoid membrane; EXPRESSED IN: 22 plant structures; EXPRESSED DURING: 13 growth stages; Has 25 Blast hits to 25 proteins in 12 species: Archae - 0; Bacteria - 0; Metazoa - 0; Fungi - 0; Plants - 25; Viruses - 0; Other Eukaryotes - 0 (source: NCBI BLink). protein_coding	-	-	-	2.36572
AT3G21330	basic helix-loop-helix (bHLH) DNA-binding superfamily protein; FUNCTIONS IN: DNA binding, sequence-specific DNA binding transcription factor activity; INVOLVED IN: regulation of transcription; LOCATED IN: nucleus; CONTAINS InterPro DOMAIN/s: Helix-loop-helix DNA-binding domain (InterPro:IPR001092), Helix-loop-helix DNA-binding (InterPro:IPR011598); BEST Arabidopsis thaliana protein match is: basi…	-	-	-	2.36728
AT2G40095	Alpha/beta hydrolase related protein; CONTAINS InterPro DOMAIN/s: MENTAL domain (InterPro:IPR019498); BEST Arabidopsis thaliana protein match is: Alpha/beta hydrolase related protein (TAIR:AT3G55880.2); Has 87 Blast hits to 87 proteins in 13 species: Archae - 0; Bacteria - 0; Metazoa - 0; Fungi - 0; Plants - 87; Viruses - 0; Other Eukaryotes - 0 (source: NCBI BLink). protein_coding	-	-	-	2.37261
AT1G57570	Mannose-binding lectin superfamily protein; CONTAINS InterPro DOMAIN/s: Mannose-binding lectin (InterPro:IPR001229); BEST Arabidopsis thaliana protein match is: Mannose-binding lectin superfamily protein (TAIR:AT1G61230.1); Has 2072 Blast hits to 671 proteins in 34 species: Archae - 0; Bacteria - 0; Metazoa - 0; Fungi - 4; Plants - 2064; Viruses - 0; Other Eukaryotes - 4 (source: NCBI BLink). pro…	-	-	-	2.37303
AT1G09480	similar to Eucalyptus gunnii alcohol dehydrogenase of unknown physiological function (GI:1143445), Vigna unguiculata (gi:1854445), NOT a cinnamyl-alcohol dehydrogenase protein_coding	-	2.57999	-	2.3742
AT3G05660	receptor like protein 33 (RLP33); FUNCTIONS IN: kinase activity; INVOLVED IN: signal transduction, defense response; LOCATED IN: chloroplast; EXPRESSED IN: 10 plant structures; EXPRESSED DURING: 10 growth stages; CONTAINS InterPro DOMAIN/s: Leucine-rich repeat, typical subtype (InterPro:IPR003591), Leucine-rich repeat-containing N-terminal domain, type 2 (InterPro:IPR013210), Leucine-rich repeat …	-	1.97228	-	2.37553
AT4G11890	Encodes a receptor-like cytosolic kinase ARCK1. Negatively controls abscisic acid and osmotic stress signal transduction. protein_coding ABA- AND OSMOTIC-STRESS-INDUCIBLE RECEPTOR-LIKE CYTOSOLIC KINASE1 (ARCK1) ABA- AND OSMOTIC-STRESS-INDUCIBLE RECEPTOR-LIKE CYTOSOLIC KINASE1 (ARCK1)	-	-	-	2.38098
AT4G15040	Subtilisin-like serine endopeptidase family protein; FUNCTIONS IN: identical protein binding, serine-type endopeptidase activity; INVOLVED IN: proteolysis, N-terminal protein myristoylation, negative regulation of catalytic activity; CONTAINS InterPro DOMAIN/s: Peptidase S8/S53, subtilisin/kexin/sedolisin (InterPro:IPR000209), Peptidase S8/S53, subtilisin, active site (InterPro:IPR022398), Peptid…	-	-	-	2.38339
AT1G30730	FAD-binding Berberine family protein; FUNCTIONS IN: electron carrier activity, oxidoreductase activity, FAD binding, catalytic activity; LOCATED IN: endomembrane system; CONTAINS InterPro DOMAIN/s: FAD-binding, type 2 (InterPro:IPR016166), Berberine/berberine-like (InterPro:IPR012951), FAD linked oxidase, N-terminal (InterPro:IPR006094); BEST Arabidopsis thaliana protein match is: FAD-binding Ber…	-	-	1.33	2.39124
AT4G00970	Encodes a cysteine-rich receptor-like protein kinase. protein_coding CYSTEINE-RICH RLK (RECEPTOR-LIKE PROTEIN KINASE) 41 (CRK41) CYSTEINE-RICH RLK (RECEPTOR-LIKE PROTEIN KINASE) 41 (CRK41)	-	-	-	2.39426
AT5G23610	INVOLVED IN: biological_process unknown; EXPRESSED IN: 24 plant structures; EXPRESSED DURING: 15 growth stages; BEST Arabidopsis thaliana protein match is: SWITCH1 (TAIR:AT5G51330.1); Has 173 Blast hits to 168 proteins in 34 species: Archae - 3; Bacteria - 10; Metazoa - 6; Fungi - 2; Plants - 115; Viruses - 0; Other Eukaryotes - 37 (source: NCBI BLink). protein_coding	-	-	-	2.39632
AT3G21030	transposable element gene; copia-like retrotransposon family, has a 1.4e-16 P-value blast match to gb|AAO73527.1| gag-pol polyprotein (Glycine max) (SIRE1) (Ty1_Copia-family) transposable_element_gene	-	-	-	2.40238
AT4G08850	Leucine-rich repeat receptor-like protein kinase family protein; FUNCTIONS IN: kinase activity; INVOLVED IN: protein amino acid phosphorylation; LOCATED IN: plasma membrane, membrane; EXPRESSED IN: 23 plant structures; EXPRESSED DURING: 13 growth stages; CONTAINS InterPro DOMAIN/s: Protein kinase, ATP binding site (InterPro:IPR017441), Serine/threonine-protein kinase domain (InterPro:IPR002290), …	-	-	-	2.40298
AT4G02550	unknown protein; BEST Arabidopsis thaliana protein match is: unknown protein (TAIR:AT4G02210.2); Has 35333 Blast hits to 34131 proteins in 2444 species: Archae - 798; Bacteria - 22429; Metazoa - 974; Fungi - 991; Plants - 531; Viruses - 0; Other Eukaryotes - 9610 (source: NCBI BLink). protein_coding	-	-	-	2.40388
AT3G50570	hydroxyproline-rich glycoprotein family protein; CONTAINS InterPro DOMAIN/s: Protein of unknown function DUF784, Arabidopsis thaliana (InterPro:IPR008502); BEST Arabidopsis thaliana protein match is: ECA1 gametogenesis related family protein (TAIR:AT1G44224.1); Has 1202 Blast hits to 781 proteins in 175 species: Archae - 0; Bacteria - 378; Metazoa - 371; Fungi - 63; Plants - 171; Viruses - 5; Oth…	-	-	-	2.41246
AT3G23220	encodes a member of the ERF (ethylene response factor) subfamily B-3 of ERF/AP2 transcription factor family. The protein contains one AP2 domain. There are 18 members in this subfamily including ATERF-1, ATERF-2, AND ATERF-5. protein_coding ETHYLENE AND SALT INDUCIBLE 1 (ESE1) ETHYLENE AND SALT INDUCIBLE 1 (ESE1)	-	-	-	2.41288
AT4G13820	Leucine-rich repeat (LRR) family protein; FUNCTIONS IN: kinase activity; INVOLVED IN: signal transduction; LOCATED IN: endomembrane system; EXPRESSED IN: stem, leaf whorl, hypocotyl, root, leaf; EXPRESSED DURING: LP.06 six leaves visible; CONTAINS InterPro DOMAIN/s: Leucine-rich repeat-containing N-terminal domain, type 2 (InterPro:IPR013210), Leucine-rich repeat (InterPro:IPR001611); BEST Arabid…	-	-	1.58471	2.41346
AT5G46520	Disease resistance protein (TIR-NBS-LRR class) family; FUNCTIONS IN: transmembrane receptor activity, nucleoside-triphosphatase activity, nucleotide binding, ATP binding; INVOLVED IN: signal transduction, defense response, apoptosis, innate immune response; LOCATED IN: intrinsic to membrane; EXPRESSED IN: 21 plant structures; EXPRESSED DURING: 10 growth stages; CONTAINS InterPro DOMAIN/s: ATPase,…	-	-	-	2.41495
AT5G30428	transposable element gene; gypsy-like retrotransposon family (Athila), has a 3.9e-06 P-value blast match to GB:CAA57397 Athila ORF 1 (Arabidopsis thaliana) transposable_element_gene	-	-	-	2.41952
AT3G48630	unknown protein; BEST Arabidopsis thaliana protein match is: unknown protein (TAIR:AT3G44150.1); Has 64 Blast hits to 64 proteins in 15 species: Archae - 0; Bacteria - 0; Metazoa - 0; Fungi - 0; Plants - 64; Viruses - 0; Other Eukaryotes - 0 (source: NCBI BLink). protein_coding	-	-	-	2.4288
AT1G05670	Pentatricopeptide repeat (PPR-like) superfamily protein; CONTAINS InterPro DOMAIN/s: Pentatricopeptide repeat (InterPro:IPR002885); BEST Arabidopsis thaliana protein match is: Tetratricopeptide repeat (TPR)-like superfamily protein (TAIR:AT5G01110.1); Has 76919 Blast hits to 23782 proteins in 722 species: Archae - 3; Bacteria - 657; Metazoa - 3612; Fungi - 1352; Plants - 68766; Viruses - 129; Oth…	-	-	-	2.42992
AT4G38560	Arabidopsis phospholipase-like protein (PEARLI 4) family; FUNCTIONS IN: molecular_function unknown; INVOLVED IN: biological_process unknown; LOCATED IN: cellular_component unknown; EXPRESSED IN: 9 plant structures; EXPRESSED DURING: 8 growth stages; CONTAINS InterPro DOMAIN/s: Phospholipase-like, arabidopsis (InterPro:IPR007942); BEST Arabidopsis thaliana protein match is: Arabidopsis phospholipa…	-	-	-	2.43318
AT4G11170	Disease resistance protein (TIR-NBS-LRR class) family; FUNCTIONS IN: transmembrane receptor activity, nucleoside-triphosphatase activity, nucleotide binding, ATP binding; INVOLVED IN: defense response, response to ozone; LOCATED IN: mitochondrion; EXPRESSED IN: stem, root, stamen; EXPRESSED DURING: 4 anthesis; CONTAINS InterPro DOMAIN/s: ATPase, AAA+ type, core (InterPro:IPR003593), NB-ARC (Inter…	-	-	-	2.44506
AT3G26500	Encodes PIRL2, a member of the Plant Intracellular Ras-group-related LRRs (Leucine rich repeat proteins). PIRLs are a distinct, plant-specific class of intracellular LRRs that likely mediate protein interactions, possibly in the context of signal transduction. protein_coding PLANT INTRACELLULAR RAS GROUP-RELATED LRR 2 (PIRL2) PLANT INTRACELLULAR RAS GROUP-RELATED LRR 2 (PIRL2)	-	-	1.44123	2.44543
AT4G06632	transposable element gene; hAT-like transposase family (hobo/Ac/Tam3), has a 3.9e-05 P-value blast match to GB:AAD24567 transposase Tag2 (hAT-element) (Arabidopsis thaliana) transposable_element_gene	-	-	-	2.44976
AT4G24060	Dof-type zinc finger DNA-binding family protein; CONTAINS InterPro DOMAIN/s: Zinc finger, Dof-type (InterPro:IPR003851); BEST Arabidopsis thaliana protein match is: Dof-type zinc finger DNA-binding family protein (TAIR:AT1G64620.1); Has 30201 Blast hits to 17322 proteins in 780 species: Archae - 12; Bacteria - 1396; Metazoa - 17338; Fungi - 3422; Plants - 5037; Viruses - 0; Other Eukaryotes - 299…	-	-	-	2.45031
AT1G44940	unknown protein; Has 2 Blast hits to 2 proteins in 1 species: Archae - 0; Bacteria - 0; Metazoa - 0; Fungi - 0; Plants - 2; Viruses - 0; Other Eukaryotes - 0 (source: NCBI BLink). protein_coding	-	-	-	2.45147
AT5G43140	Peroxisomal membrane 22 kDa (Mpv17/PMP22) family protein; FUNCTIONS IN: molecular_function unknown; INVOLVED IN: biological_process unknown; LOCATED IN: integral to membrane, peroxisomal membrane; EXPRESSED IN: 22 plant structures; EXPRESSED DURING: 13 growth stages; CONTAINS InterPro DOMAIN/s: Mpv17/PMP22 (InterPro:IPR007248); BEST Arabidopsis thaliana protein match is: Peroxisomal membrane 22 k…	-	-	-	2.45507
AT1G37735	transposable element gene; gypsy-like retrotransposon family (Athila), has a 4.9e-189 P-value blast match to GB:CAA57397 Athila ORF 1 (Arabidopsis thaliana) transposable_element_gene	-	-	-	2.45542
AT2G19190	Receptor-like protein kinase. Involved in early defense signaling. protein_coding FLG22-INDUCED RECEPTOR-LIKE KINASE 1 (FRK1) FLG22-INDUCED RECEPTOR-LIKE KINASE 1 (FRK1)	-	-	-	2.45649
AT5G66280	GDP-D-mannose 4,6-dehydratase protein_coding "GDP-D-MANNOSE 4,6-DEHYDRATASE 1" (GMD1) "GDP-D-MANNOSE 4,6-DEHYDRATASE 1" (GMD1)	-	-	-	2.46711
AT1G65310	Encodes a xyloglucan endotransglucosylase/hydrolase with only only the endotransglucosylase (XET; EC 2.4.1.207) activity towards xyloglucan and non-detectable endohydrolytic (XEH; EC 3.2.1.151) activity. Expressed in the mature or basal regions of both the main and lateral roots, but not in the tip of these roots where cell division occurs. protein_coding XYLOGLUCAN ENDOTRANSGLUCOSYLASE/HYDROLASE…	-	-	-	2.46919
AT1G31875	unknown protein; Has 30201 Blast hits to 17322 proteins in 780 species: Archae - 12; Bacteria - 1396; Metazoa - 17338; Fungi - 3422; Plants - 5037; Viruses - 0; Other Eukaryotes - 2996 (source: NCBI BLink). protein_coding	-	-	-	2.47496
AT5G44070	Phytochelatin synthase gene confers tolerance to cadmium ions. Catalyzes phytochelatin (PC) synthesis from glutathione (GSH) in the presence of Cd2+, Zn2+, Cu2+ and Fe3+, but not by Co2+ or Ni2+. protein_coding CADMIUM SENSITIVE 1 (CAD1) CADMIUM SENSITIVE 1 (CAD1);PHYTOCHELATIN SYNTHASE 1 (PCS1);ARABIDOPSIS THALIANA PHYTOCHELATIN SYNTHASE 1 (ATPCS1); (ARA8)	-	-	-	2.475
AT5G11920	Encodes a protein with fructan exohydrolase (FEH) activity acting on both inulin and levan-type fructans (1- and 6-FEH). The enzyme does not have invertase activity. protein_coding 6-&1-FRUCTAN EXOHYDROLASE (cwINV6) 6-&1-FRUCTAN EXOHYDROLASE (cwINV6);6-&1-FRUCTAN EXOHYDROLASE (AtcwINV6)	-	-	-	2.47941
AT5G28781	This gene encodes a small protein and has either evidence of transcription or purifying selection. protein_coding	-	-	-	2.48755
AT2G05185	unknown protein; FUNCTIONS IN: molecular_function unknown; INVOLVED IN: biological_process unknown; LOCATED IN: chloroplast; BEST Arabidopsis thaliana protein match is: unknown protein (TAIR:AT5G22608.1); Has 35333 Blast hits to 34131 proteins in 2444 species: Archae - 798; Bacteria - 22429; Metazoa - 974; Fungi - 991; Plants - 531; Viruses - 0; Other Eukaryotes - 9610 (source: NCBI BLink). prote…	-	-	-	2.49189
AT2G32550	Cell differentiation, Rcd1-like protein; CONTAINS InterPro DOMAIN/s: Cell differentiation, Rcd1-like (InterPro:IPR007216); BEST Arabidopsis thaliana protein match is: Cell differentiation, Rcd1-like protein (TAIR:AT5G12980.1); Has 472 Blast hits to 471 proteins in 203 species: Archae - 0; Bacteria - 0; Metazoa - 156; Fungi - 133; Plants - 100; Viruses - 0; Other Eukaryotes - 83 (source: NCBI BLin…	-	-	-	2.49475
AT1G51850	Leucine-rich repeat protein kinase family protein; FUNCTIONS IN: kinase activity; INVOLVED IN: protein amino acid phosphorylation; LOCATED IN: plasma membrane; EXPRESSED IN: root; CONTAINS InterPro DOMAIN/s: Protein kinase, ATP binding site (InterPro:IPR017441), Serine/threonine-protein kinase domain (InterPro:IPR002290), Leucine-rich repeat (InterPro:IPR001611), Serine/threonine-protein kinase-l…	-	-	-	2.50308
AT1G75190	unknown protein; Has 7306 Blast hits to 3858 proteins in 279 species: Archae - 15; Bacteria - 134; Metazoa - 3314; Fungi - 546; Plants - 228; Viruses - 207; Other Eukaryotes - 2862 (source: NCBI BLink). protein_coding	-	-	-	2.51294
AT2G47140	NAD(P)-binding Rossmann-fold superfamily protein; FUNCTIONS IN: oxidoreductase activity, binding, catalytic activity; INVOLVED IN: oxidation reduction, metabolic process; LOCATED IN: cellular_component unknown; EXPRESSED IN: 6 plant structures; EXPRESSED DURING: 4 anthesis, LP.10 ten leaves visible, petal differentiation and expansion stage, LP.08 eight leaves visible, LP.12 twelve leaves visible…	-	-	-	2.52384
AT4G13660	Encodes a pinoresinol reductase involved in lignan biosynthesis. Expressed strongly in roots and less strongly in stems. Shows preference for pinoresinol and not lariciresinol. protein_coding PINORESINOL REDUCTASE 2 (PRR2) PSEUDO-RESPONSE REGULATOR 2 (PRR2);PINORESINOL REDUCTASE 2 (PRR2); (ATPRR2)	-	-	-	2.52941
AT5G05300	unknown protein; FUNCTIONS IN: molecular_function unknown; INVOLVED IN: biological_process unknown; LOCATED IN: endomembrane system; EXPRESSED IN: 10 plant structures; EXPRESSED DURING: 8 growth stages; Has 1807 Blast hits to 1807 proteins in 277 species: Archae - 0; Bacteria - 0; Metazoa - 736; Fungi - 347; Plants - 385; Viruses - 0; Other Eukaryotes - 339 (source: NCBI BLink). protein_coding	-	-	-	2.53076
AT4G23200	Encodes a cysteine-rich receptor-like protein kinase. protein_coding CYSTEINE-RICH RLK (RECEPTOR-LIKE PROTEIN KINASE) 12 (CRK12) CYSTEINE-RICH RLK (RECEPTOR-LIKE PROTEIN KINASE) 12 (CRK12)	-	-	-	2.53958
AT4G18430	RAB GTPase homolog A1E (RABA1e); FUNCTIONS IN: GTP binding; INVOLVED IN: protein transport, small GTPase mediated signal transduction; LOCATED IN: plasma membrane; EXPRESSED IN: 23 plant structures; EXPRESSED DURING: 12 growth stages; CONTAINS InterPro DOMAIN/s: Ras GTPase (InterPro:IPR001806), Small GTP-binding protein (InterPro:IPR005225), Small GTPase (InterPro:IPR020851), Ras (InterPro:IPR013…	-	-	-	2.54053
AT3G47090	Leucine-rich repeat protein kinase family protein; FUNCTIONS IN: protein serine/threonine kinase activity, kinase activity, ATP binding; INVOLVED IN: transmembrane receptor protein tyrosine kinase signaling pathway, protein amino acid phosphorylation; LOCATED IN: chloroplast; CONTAINS InterPro DOMAIN/s: Protein kinase, ATP binding site (InterPro:IPR017441), Protein kinase, catalytic domain (Inter…	-	-	-	2.54742
AT5G01550	Encodes LecRKA4.2, a member of the lectin receptor kinase subfamily A4 (LecRKA4.1 At5g01540; LecRKA4.2 At5g01550; LecRKA4.3 At5g01560). Together with other members of the subfamily, functions redundantly in the negative regulation of ABA response in seed germination. protein_coding LECTIN RECEPTOR KINASE A4.1 (LECRKA4.2) LECTIN RECEPTOR KINASE A4.1 (LECRKA4.2)	-	-	2.1441	2.54752
AT2G20880	Encodes ERF53, a drought-induced transcription factor. Belongs to the AP2/ERF superfamily, and has a highly conserved AP2 domain. Regulates drought-responsive gene expressions by binding to the GCC box and/or dehydration-responsive element (DRE) in the promoter of downstream genes. Overexpression of AtERF53 driven by the CaMV35S promoter resulted in an unstable drought-tolerant phenotype in T2 tr…	-	2.50575	1.96394	2.54991
AT1G16130	wall-associated kinase like protein_coding WALL ASSOCIATED KINASE-LIKE 2 (WAKL2) WALL ASSOCIATED KINASE-LIKE 2 (WAKL2)	-	-	1.81657	2.55243
AT5G33384	transposable element gene; pseudogene, hypothetical protein, temporary automated functional assignment transposable_element_gene	-	-	-	2.57618
AT5G30545	transposable element gene; CACTA-like transposase family (Ptta/En/Spm), has a 1.1e-34 P-value blast match to At5g29026.1/8-244 CACTA-like transposase family (Ptta/En/Spm) (CACTA-element) (Arabidopsis thaliana) transposable_element_gene	-	-	-	2.58091
AT5G45090	phloem protein 2-A7 (PP2-A7); FUNCTIONS IN: carbohydrate binding; INVOLVED IN: signal transduction, defense response, innate immune response; LOCATED IN: intrinsic to membrane; EXPRESSED IN: 7 plant structures; EXPRESSED DURING: 4 anthesis, F mature embryo stage, 4 leaf senescence stage; CONTAINS InterPro DOMAIN/s: Toll-Interleukin receptor (InterPro:IPR000157); BEST Arabidopsis thaliana protein …	-	-	-	2.58442
AT5G38310	unknown protein; Has 1807 Blast hits to 1807 proteins in 277 species: Archae - 0; Bacteria - 0; Metazoa - 736; Fungi - 347; Plants - 385; Viruses - 0; Other Eukaryotes - 339 (source: NCBI BLink). protein_coding	-	-	2.64545	2.60492
AT4G38830	Encodes a cysteine-rich receptor-like protein kinase. protein_coding CYSTEINE-RICH RLK (RECEPTOR-LIKE PROTEIN KINASE) 26 (CRK26) CYSTEINE-RICH RLK (RECEPTOR-LIKE PROTEIN KINASE) 26 (CRK26)	-	-	-	2.60607
AT2G19310	HSP20-like chaperones superfamily protein; CONTAINS InterPro DOMAIN/s: HSP20-like chaperone (InterPro:IPR008978); BEST Arabidopsis thaliana protein match is: HSP20-like chaperones superfamily protein (TAIR:AT1G07400.1); Has 749 Blast hits to 749 proteins in 86 species: Archae - 0; Bacteria - 0; Metazoa - 0; Fungi - 34; Plants - 701; Viruses - 0; Other Eukaryotes - 14 (source: NCBI BLink). protein…	-	-	-	2.60869
AT4G09530	SAUR-like auxin-responsive protein family ; CONTAINS InterPro DOMAIN/s: Auxin responsive SAUR protein (InterPro:IPR003676); BEST Arabidopsis thaliana protein match is: SAUR-like auxin-responsive protein family (TAIR:AT3G20220.1); Has 1135 Blast hits to 1124 proteins in 26 species: Archae - 0; Bacteria - 0; Metazoa - 0; Fungi - 0; Plants - 1134; Viruses - 0; Other Eukaryotes - 1 (source: NCBI BLin…	-	-	-	2.6103
AT2G28315	Nucleotide/sugar transporter family protein protein_coding	-	-	-	2.61577
AT5G44210	encodes a member of the ERF (ethylene response factor) subfamily B-1 of ERF/AP2 transcription factor family (ATERF-9). The protein contains one AP2 domain. There are 15 members in this subfamily including ATERF-3, ATERF-4, ATERF-7, and leafy petiole. protein_coding ERF DOMAIN PROTEIN 9 (ERF9) ERF DOMAIN PROTEIN 9 (ERF9);ERF DOMAIN PROTEIN- 9 (ATERF-9);ERF DOMAIN PROTEIN 9 (ATERF9)	-	-	-	2.61794
AT1G65790	An alternatively spliced gene that encodes a functional transmembrane receptor serine/threonine kinase, alternate form may not have transmembrane domain. protein_coding RECEPTOR KINASE 1 (RK1) RECEPTOR KINASE 1 (RK1);RECEPTOR KINASE 1 (ARK1)	-	-	-	2.61948
AT2G35710	Nucleotide-diphospho-sugar transferases superfamily protein; FUNCTIONS IN: transferase activity, transferring hexosyl groups, transferase activity, transferring glycosyl groups; INVOLVED IN: carbohydrate biosynthetic process, biosynthetic process; LOCATED IN: endomembrane system; EXPRESSED IN: 11 plant structures; EXPRESSED DURING: 7 growth stages; CONTAINS InterPro DOMAIN/s: Glycosyl transferase…	-	-	1.69115	2.62125
AT2G18690	unknown protein; FUNCTIONS IN: molecular_function unknown; INVOLVED IN: biological_process unknown; LOCATED IN: membrane; EXPRESSED IN: 17 plant structures; EXPRESSED DURING: 9 growth stages; CONTAINS InterPro DOMAIN/s: Protein of unknown function DUF975 (InterPro:IPR010380); BEST Arabidopsis thaliana protein match is: unknown protein (TAIR:AT2G18680.1); Has 213 Blast hits to 211 proteins in 20 s…	-	-	1.51739	2.62346
AT1G66460	Protein kinase superfamily protein; FUNCTIONS IN: protein serine/threonine kinase activity, protein kinase activity, kinase activity, ATP binding; INVOLVED IN: protein amino acid phosphorylation; LOCATED IN: cellular_component unknown; EXPRESSED IN: 6 plant structures; EXPRESSED DURING: 4 anthesis, petal differentiation and expansion stage; CONTAINS InterPro DOMAIN/s: Protein kinase, catalytic do…	-	-	-	2.62704
AT4G17910	transferases, transferring acyl groups; FUNCTIONS IN: transferase activity, transferring acyl groups; INVOLVED IN: GPI anchor biosynthetic process; LOCATED IN: integral to membrane, endoplasmic reticulum membrane; CONTAINS InterPro DOMAIN/s: GWT1 (InterPro:IPR009447); Has 62 Blast hits to 62 proteins in 39 species: Archae - 0; Bacteria - 0; Metazoa - 17; Fungi - 21; Plants - 15; Viruses - 0; Othe…	-	-	-	2.62751
AT5G51480	SKU5 similar 2 (SKS2); FUNCTIONS IN: oxidoreductase activity, copper ion binding; INVOLVED IN: oxidation reduction; LOCATED IN: anchored to plasma membrane, plasma membrane, anchored to membrane; EXPRESSED IN: 11 plant structures; EXPRESSED DURING: M germinated pollen stage, 4 anthesis, C globular stage, petal differentiation and expansion stage, E expanded cotyledon stage; CONTAINS InterPro DOMA…	-	4.32993	-	2.62938
AT4G14365	XB3 ortholog 4 in Arabidopsis thaliana (XBAT34); FUNCTIONS IN: zinc ion binding; EXPRESSED IN: 22 plant structures; EXPRESSED DURING: 13 growth stages; CONTAINS InterPro DOMAIN/s: Zinc finger, RING-type (InterPro:IPR001841), Ankyrin repeat-containing domain (InterPro:IPR020683), Ankyrin repeat (InterPro:IPR002110); BEST Arabidopsis thaliana protein match is: XB3 ortholog 5 in Arabidopsis thaliana…	-	-	1.67527	2.63266
AT5G51460	homologous to the C-terminal part of microbial trehalose-6-phosphate phosphatases protein_coding (ATTPPA) TREHALOSE-6-PHOSPHATE PHOSPHATASE A (TPPA); (ATTPPA)	-	-	-	2.63559
AT4G15417	RNAse II-like 1 (RTL1); FUNCTIONS IN: RNA binding, ribonuclease III activity; INVOLVED IN: RNA processing; LOCATED IN: cellular_component unknown; EXPRESSED IN: root; CONTAINS InterPro DOMAIN/s: Ribonuclease III (InterPro:IPR000999); BEST Arabidopsis thaliana protein match is: RNAse THREE-like protein 2 (TAIR:AT3G20420.1); Has 6428 Blast hits to 6386 proteins in 2315 species: Archae - 23; Bacteri…	-	-	-	2.64018
AT2G07786	pseudogene, similar to NADH dehydrogenase (ubiquinone), blastp match of 91% identity and 9.4e-39 P-value to GP|903844|gb|AAA70292.1||M63034 NADH dehydrogenase (ubiquinone) {Oenothera berteriana} pseudogene	-	-	-	2.64677
AT4G11070	member of WRKY Transcription Factor; Group III protein_coding (WRKY41) (AtWRKY41); (WRKY41)	-	-	-	2.6511
AT5G48540	receptor-like protein kinase-related family protein; FUNCTIONS IN: molecular_function unknown; INVOLVED IN: response to karrikin; LOCATED IN: endomembrane system; EXPRESSED IN: 21 plant structures; EXPRESSED DURING: 13 growth stages; CONTAINS InterPro DOMAIN/s: Protein of unknown function DUF26 (InterPro:IPR002902); BEST Arabidopsis thaliana protein match is: Receptor-like protein kinase-related …	-	-	1.66824	2.6522
AT3G14800	transposable element gene; hAT-like transposase family (hobo/Ac/Tam3), has a 2.1e-83 P-value blast match to GB:CAA29005 ORFa of Maize Ac (hAT-element) (Zea mays) transposable_element_gene	-	-	-	2.65708
AT3G07195	RPM1-interacting protein 4 (RIN4) family protein; CONTAINS InterPro DOMAIN/s: RPM1-interacting protein 4, defence response (InterPro:IPR008700); BEST Arabidopsis thaliana protein match is: defense protein-related (TAIR:AT5G48657.2); Has 4930 Blast hits to 4046 proteins in 465 species: Archae - 6; Bacteria - 1879; Metazoa - 1598; Fungi - 263; Plants - 594; Viruses - 25; Other Eukaryotes - 565 (sou…	-	-	-	2.65851
AT3G61198	Unknown gene other_rna	-	-	3.35503	2.66459
AT1G24150	Encodes a group I formin. Localized to cell junctions. Polymerizes actin. Binds profilin. protein_coding FORMIN HOMOLOGUE 4 (FH4) FORMIN HOMOLOGUE 4 (FH4);FORMIN HOMOLOGUE 4 (ATFH4)	-	-	-	2.67097
AT4G04220	receptor like protein 46 (RLP46); FUNCTIONS IN: kinase activity; INVOLVED IN: signal transduction, defense response; LOCATED IN: endomembrane system; EXPRESSED IN: 20 plant structures; EXPRESSED DURING: 11 growth stages; CONTAINS InterPro DOMAIN/s: Leucine-rich repeat, typical subtype (InterPro:IPR003591), Leucine-rich repeat-containing N-terminal domain, type 2 (InterPro:IPR013210), Leucine-rich…	-	-	-	2.67238
AT1G56242	Potential natural antisense gene, locus overlaps with AT1G56240 other_rna	-	-	1.96057	2.67568
AT1G66780	MATE efflux family protein; FUNCTIONS IN: antiporter activity, drug transmembrane transporter activity, transporter activity; INVOLVED IN: drug transmembrane transport, transmembrane transport; LOCATED IN: membrane; EXPRESSED IN: 14 plant structures; EXPRESSED DURING: 9 growth stages; CONTAINS InterPro DOMAIN/s: Multi antimicrobial extrusion protein MatE (InterPro:IPR002528); BEST Arabidopsis tha…	-	-	-	2.6874
AT4G01720	member of WRKY Transcription Factor; Group II-b protein_coding (WRKY47) (AtWRKY47); (WRKY47)	-	-	-	2.68748
AT4G14610	pseudogene, disease resistance protein (CC-NBS-LRR class), putative, domain signature CC-NBS-LRR exists, suggestive of a disease resistance protein.; blastp match of 45% identity and 2.2e-162 P-value to GP|24461866|gb|AAN62353.1|AF506028_20|AF506028 NBS-LRR type disease resistance protein {Poncirus trifoliata} pseudogene	-	-	-	2.69263
AT1G72760	Protein kinase superfamily protein; FUNCTIONS IN: protein serine/threonine kinase activity, protein kinase activity, kinase activity, ATP binding; INVOLVED IN: protein amino acid phosphorylation, response to stress; LOCATED IN: cellular_component unknown; EXPRESSED IN: pollen tube; CONTAINS InterPro DOMAIN/s: UspA (InterPro:IPR006016), Protein kinase, catalytic domain (InterPro:IPR000719), Serine…	-	-	-	2.69282
AT1G35900	unknown protein; Has 1 Blast hits to 1 proteins in 1 species: Archae - 0; Bacteria - 0; Metazoa - 0; Fungi - 0; Plants - 1; Viruses - 0; Other Eukaryotes - 0 (source: NCBI BLink). protein_coding	-	-	-	2.69487
AT2G31035	BEST Arabidopsis thaliana protein match is: OSBP(oxysterol binding protein)-related protein 1B (TAIR:AT2G31030.1); Has 7 Blast hits to 7 proteins in 2 species: Archae - 0; Bacteria - 0; Metazoa - 0; Fungi - 0; Plants - 7; Viruses - 0; Other Eukaryotes - 0 (source: NCBI BLink). protein_coding	-	-	-	2.69897
AT1G52050	Mannose-binding lectin superfamily protein; FUNCTIONS IN: molecular_function unknown; INVOLVED IN: biological_process unknown; LOCATED IN: endomembrane system; EXPRESSED IN: 7 plant structures; EXPRESSED DURING: 4 anthesis, E expanded cotyledon stage; CONTAINS InterPro DOMAIN/s: Mannose-binding lectin (InterPro:IPR001229); BEST Arabidopsis thaliana protein match is: Mannose-binding lectin superfa…	-	2.81523	-	2.70698
AT2G29120	member of Putative ligand-gated ion channel subunit family protein_coding GLUTAMATE RECEPTOR 2.7 (GLR2.7) GLUTAMATE RECEPTOR 2.7 (ATGLR2.7);GLUTAMATE RECEPTOR 2.7 (GLR2.7);GLUTAMATE RECEPTOR 2.7 (GLR2.7)	-	-	-	2.70793
AT1G20350	mitochondrial inner membrane translocase protein_coding TRANSLOCASE INNER MEMBRANE SUBUNIT 17-1 (TIM17-1) TRANSLOCASE INNER MEMBRANE SUBUNIT 17-1 (TIM17-1);TRANSLOCASE INNER MEMBRANE SUBUNIT 17-1 (ATTIM17-1)	-	-	-	2.70902
AT4G05575	Pseudogene of AT5G30520; unknown protein pseudogene	-	-	-	2.72748
AT1G12150	Plant protein of unknown function (DUF827); CONTAINS InterPro DOMAIN/s: Protein of unknown function DUF827, plant (InterPro:IPR008545); BEST Arabidopsis thaliana protein match is: Plant protein of unknown function (DUF827) (TAIR:AT4G17210.1); Has 175296 Blast hits to 90319 proteins in 3640 species: Archae - 2475; Bacteria - 39608; Metazoa - 72017; Fungi - 13793; Plants - 10094; Viruses - 656; Oth…	-	-	-	2.72762
AT3G21080	ABC transporter-related; BEST Arabidopsis thaliana protein match is: ABC-2 type transporter family protein (TAIR:AT3G21090.1); Has 247 Blast hits to 244 proteins in 18 species: Archae - 0; Bacteria - 0; Metazoa - 0; Fungi - 0; Plants - 247; Viruses - 0; Other Eukaryotes - 0 (source: NCBI BLink). protein_coding	-	-	5.08549	2.73317
AT5G36925	unknown protein; BEST Arabidopsis thaliana protein match is: unknown protein (TAIR:AT5G36920.1); Has 9 Blast hits to 9 proteins in 2 species: Archae - 0; Bacteria - 0; Metazoa - 0; Fungi - 0; Plants - 9; Viruses - 0; Other Eukaryotes - 0 (source: NCBI BLink). protein_coding	-	-	2.19982	2.73372
AT4G23150	Encodes a cysteine-rich receptor-like protein kinase. protein_coding CYSTEINE-RICH RLK (RECEPTOR-LIKE PROTEIN KINASE) 7 (CRK7) CYSTEINE-RICH RLK (RECEPTOR-LIKE PROTEIN KINASE) 7 (CRK7)	-	-	-	2.73647
AT4G04490	Encodes a cysteine-rich receptor-like protein kinase. protein_coding CYSTEINE-RICH RLK (RECEPTOR-LIKE PROTEIN KINASE) 36 (CRK36) CYSTEINE-RICH RLK (RECEPTOR-LIKE PROTEIN KINASE) 36 (CRK36)	-	-	-	2.73882
AT3G20800	Cell differentiation, Rcd1-like protein; CONTAINS InterPro DOMAIN/s: Cell differentiation, Rcd1-like (InterPro:IPR007216); BEST Arabidopsis thaliana protein match is: Cell differentiation, Rcd1-like protein (TAIR:AT5G12980.1); Has 491 Blast hits to 488 proteins in 205 species: Archae - 0; Bacteria - 0; Metazoa - 160; Fungi - 135; Plants - 110; Viruses - 0; Other Eukaryotes - 86 (source: NCBI BLin…	-	-	-	2.73918
AT1G29460	SAUR-like auxin-responsive protein family ; FUNCTIONS IN: molecular_function unknown; INVOLVED IN: response to auxin stimulus; LOCATED IN: mitochondrion; EXPRESSED IN: 12 plant structures; EXPRESSED DURING: 9 growth stages; CONTAINS InterPro DOMAIN/s: Auxin responsive SAUR protein (InterPro:IPR003676); BEST Arabidopsis thaliana protein match is: SAUR-like auxin-responsive protein family (TAIR:AT1…	-	-	-	2.7396
AT5G41550	Disease resistance protein (TIR-NBS-LRR class) family; FUNCTIONS IN: transmembrane receptor activity, nucleoside-triphosphatase activity, nucleotide binding, ATP binding; INVOLVED IN: signal transduction, defense response, apoptosis, innate immune response; LOCATED IN: intrinsic to membrane; EXPRESSED IN: root; CONTAINS InterPro DOMAIN/s: ATPase, AAA+ type, core (InterPro:IPR003593), NB-ARC (Inte…	-	-	-	2.74248
AT2G30850	pre-tRNA; tRNA-Ala (anticodon: AGC) pre_trna	-	-	-	2.74571
AT5G42635	glycine-rich protein; Has 30201 Blast hits to 17322 proteins in 780 species: Archae - 12; Bacteria - 1396; Metazoa - 17338; Fungi - 3422; Plants - 5037; Viruses - 0; Other Eukaryotes - 2996 (source: NCBI BLink). protein_coding	-	-	-	2.74862
AT1G21326	VQ motif-containing protein; CONTAINS InterPro DOMAIN/s: VQ (InterPro:IPR008889); BEST Arabidopsis thaliana protein match is: nucleotide binding;nucleic acid binding (TAIR:AT1G21320.1); Has 294 Blast hits to 294 proteins in 63 species: Archae - 0; Bacteria - 0; Metazoa - 108; Fungi - 21; Plants - 144; Viruses - 0; Other Eukaryotes - 21 (source: NCBI BLink). protein_coding	-	-	1.91807	2.75242
AT4G04510	Encodes a cysteine-rich receptor-like protein kinase. protein_coding CYSTEINE-RICH RLK (RECEPTOR-LIKE PROTEIN KINASE) 38 (CRK38) CYSTEINE-RICH RLK (RECEPTOR-LIKE PROTEIN KINASE) 38 (CRK38)	-	-	-	2.75767
AT5G46910	Transcription factor jumonji (jmj) family protein / zinc finger (C5HC2 type) family protein; FUNCTIONS IN: sequence-specific DNA binding transcription factor activity; INVOLVED IN: response to chitin, regulation of transcription; LOCATED IN: nucleus; EXPRESSED IN: 24 plant structures; EXPRESSED DURING: 14 growth stages; CONTAINS InterPro DOMAIN/s: Transcription factor jumonji/aspartyl beta-hydrox…	-	-	-	2.75906
AT4G23190	Encodes putative receptor-like protein kinase that is induced by the soil-borne vascular bacteria, Ralstonia solanacearum. Naming convention from Chen et al 2003 (PMID 14756307) protein_coding CYSTEINE-RICH RLK (RECEPTOR-LIKE PROTEIN KINASE) 11 (CRK11) RECEPTOR LIKE PROTEIN KINASE 3 (AT-RLK3);CYSTEINE-RICH RLK (RECEPTOR-LIKE PROTEIN KINASE) 11 (CRK11)	-	-	-	2.7604
AT2G28570	unknown protein; Has 13 Blast hits to 13 proteins in 6 species: Archae - 0; Bacteria - 0; Metazoa - 0; Fungi - 0; Plants - 13; Viruses - 0; Other Eukaryotes - 0 (source: NCBI BLink). protein_coding	-	-	-	2.76072
AT1G12950	root hair specific 2 (RSH2); FUNCTIONS IN: antiporter activity, drug transmembrane transporter activity, transporter activity; INVOLVED IN: drug transmembrane transport, transmembrane transport; LOCATED IN: membrane; EXPRESSED IN: sperm cell, root hair, root; CONTAINS InterPro DOMAIN/s: Multi antimicrobial extrusion protein MatE (InterPro:IPR002528); BEST Arabidopsis thaliana protein match is: MA…	-	-	-	2.76195
AT1G79330	Metacaspase AtMCPb2/AMC6. Caspase family protein. Arginine/lysine-specific cysteine protease activity. Induces apoptosis in yeast. Contains Pfam domain, PF00656: ICE-like protease (caspase) p20 domain. Arabidopsis contains three type I MCP genes (MCP1a-c) and six type II MCP genes (MCP2a?f): AtMCP1a/At5g64240, AtMCP1b/At1g02170, AtMCP1c/At4g25110, AtMCP2a/At1g79310, AtMCP2b/At1g79330, AtMCP2c/At1…	-	-	-	2.7634
AT1G01560	member of MAP Kinase protein_coding MAP KINASE 11 (MPK11) MAP KINASE 11 (MPK11);MAP KINASE 11 (ATMPK11)	-	-	-	2.76811
AT4G02330	Encodes a pectin methylesterase that is sensitive to chilling stress and brassinosteroid regulation. protein_coding (ATPMEPCRB) (ATPMEPCRB); (AtPME41);PECTIN METHYLESTERASE 41 (PME41)	-	-	-	2.7693
AT4G09467	Carbohydrate-binding X8 domain superfamily protein; FUNCTIONS IN: molecular_function unknown; INVOLVED IN: biological_process unknown; LOCATED IN: endomembrane system; CONTAINS InterPro DOMAIN/s: X8 (InterPro:IPR012946); BEST Arabidopsis thaliana protein match is: Carbohydrate-binding X8 domain superfamily protein (TAIR:AT4G09464.1); Has 30201 Blast hits to 17322 proteins in 780 species: Archae -…	-	-	-	2.7715
AT5G30189	transposable element gene; gypsy-like retrotransposon family, has a 4.4e-179 P-value blast match to GB:BAA84458 GAG-POL precursor (gypsy_Ty3-element) (Oryza sativa)gi|5902445|dbj|BAA84458.1| GAG-POL precursor (Oryza sativa (japonica cultivar-group)) (RIRE2) (Gypsy_Ty3-family) transposable_element_gene	-	-	-	2.77878
AT1G74650	Member of the R2R3 factor gene family. protein_coding MYB DOMAIN PROTEIN 31 (MYB31) MYB DOMAIN PROTEIN 31 (MYB31); (ATY13);ARABIDOPSIS THALIANA MYB DOMAIN PROTEIN 31 (ATMYB31)	-	-	-	2.7955
AT3G04020	unknown protein; Has 26 Blast hits to 25 proteins in 10 species: Archae - 0; Bacteria - 0; Metazoa - 0; Fungi - 0; Plants - 23; Viruses - 0; Other Eukaryotes - 3 (source: NCBI BLink). protein_coding	-	-	-	2.79554
AT1G02940	Encodes glutathione transferase belonging to the phi class of GSTs. Naming convention according to Wagner et al. (2002). protein_coding GLUTATHIONE S-TRANSFERASE (CLASS PHI) 5 (GSTF5) GLUTATHIONE S-TRANSFERASE (CLASS PHI) 5 (GSTF5);GLUTATHIONE S-TRANSFERASE (CLASS PHI) 5 (ATGSTF5)	-	-	-	2.80157
AT5G29591	transposable element gene; Mutator-like transposase family, has a 1.4e-14 P-value blast match to Q9XE24 /118-277 Pfam PF03108 MuDR family transposase (MuDr-element domain) transposable_element_gene	-	-	-	2.80462
AT3G20240	Mitochondrial substrate carrier family protein; FUNCTIONS IN: binding, transporter activity; INVOLVED IN: transport, mitochondrial transport, transmembrane transport; LOCATED IN: mitochondrial inner membrane, membrane; EXPRESSED IN: 19 plant structures; EXPRESSED DURING: 12 growth stages; CONTAINS InterPro DOMAIN/s: Mitochondrial carrier protein (InterPro:IPR002067), Mitochondrial substrate carri…	-	-	-	2.80497
AT3G21500	Encodes a protein postulated to have 1-deoxy-D-xylulose 5-phosphate synthase activity. protein_coding 1-DEOXY-D-XYLULOSE 5-PHOSPHATE SYNTHASE 1 (DXPS1) 1-DEOXY-D-XYLULOSE 5-PHOSPHATE SYNTHASE 1 (DXPS1)	-	-	-	2.80699
AT5G15000	Encodes a ECA1 gametogenesis related family protein protein_coding	-	-	-	2.81039
AT4G25350	SHB1 encodes a nuclear and cytosolic protein that has motifs homologous with SYG1 protein family members. Acts in cryptochrome signaling. Overexpression of SHB1 enhanced the expression of PHYTOCHROME-INTERACTING FACTOR4 (PIF4) under red light and promoted proteasome-mediated degradation of phytochrome A and hypocotyl elongation under far-red light. A knockout allele suppressed LONG HYPOCOTYL IN F…	-	-	-	2.81338
AT3G32893	transposable element gene; pseudogene, hypothetical protein transposable_element_gene	-	-	-	2.81532
AT2G29740	UDP-glucosyl transferase 71C2 (UGT71C2); FUNCTIONS IN: quercetin 3-O-glucosyltransferase activity, quercetin 3'-O-glucosyltransferase activity, UDP-glycosyltransferase activity, quercetin 7-O-glucosyltransferase activity, transferase activity, transferring glycosyl groups; INVOLVED IN: metabolic process; LOCATED IN: cellular_component unknown; EXPRESSED IN: hypocotyl, root; CONTAINS InterPro DOMA…	-	-	1.55958	2.81721
AT2G04515	unknown protein; FUNCTIONS IN: molecular_function unknown; INVOLVED IN: biological_process unknown; LOCATED IN: endomembrane system; BEST Arabidopsis thaliana protein match is: unknown protein (TAIR:AT2G04495.1); Has 30201 Blast hits to 17322 proteins in 780 species: Archae - 12; Bacteria - 1396; Metazoa - 17338; Fungi - 3422; Plants - 5037; Viruses - 0; Other Eukaryotes - 2996 (source: NCBI BLin…	-	-	-	2.81942
AT1G14260	RING/FYVE/PHD zinc finger superfamily protein; CONTAINS InterPro DOMAIN/s: Protein of unknown function DUF3675 (InterPro:IPR022143), Zinc finger, C3HC4 RING-type (InterPro:IPR018957), Zinc finger, RING-CH-type (InterPro:IPR011016); BEST Arabidopsis thaliana protein match is: RING/FYVE/PHD zinc finger superfamily protein (TAIR:AT2G02960.3); Has 1793 Blast hits to 1789 proteins in 214 species: Arch…	-	-	-	2.82014
AT5G12060	Plant self-incompatibility protein S1 family; FUNCTIONS IN: molecular_function unknown; INVOLVED IN: biological_process unknown; LOCATED IN: endomembrane system; CONTAINS InterPro DOMAIN/s: Plant self-incompatibility S1 (InterPro:IPR010264); BEST Arabidopsis thaliana protein match is: Plant self-incompatibility protein S1 family (TAIR:AT5G12070.1); Has 1807 Blast hits to 1807 proteins in 277 spec…	-	-	-	2.83709
AT3G11010	receptor like protein 34 (RLP34); CONTAINS InterPro DOMAIN/s: Leucine-rich repeat, typical subtype (InterPro:IPR003591), Leucine-rich repeat-containing N-terminal domain, type 2 (InterPro:IPR013210), Leucine-rich repeat (InterPro:IPR001611); BEST Arabidopsis thaliana protein match is: receptor like protein 53 (TAIR:AT5G27060.1); Has 142392 Blast hits to 33789 proteins in 1239 species: Archae - 73…	-	-	-	2.84931
AT4G40080	ENTH/ANTH/VHS superfamily protein; FUNCTIONS IN: phospholipid binding, binding; INVOLVED IN: biological_process unknown; LOCATED IN: chloroplast; EXPRESSED IN: 9 plant structures; EXPRESSED DURING: 6 growth stages; CONTAINS InterPro DOMAIN/s: Epsin-like, N-terminal (InterPro:IPR013809), ANTH (InterPro:IPR011417), ENTH/VHS (InterPro:IPR008942); BEST Arabidopsis thaliana protein match is: ENTH/ANTH…	-	-	-	2.85902
AT3G53150	UDP-glucosyl transferase 73D1 (UGT73D1); FUNCTIONS IN: transferase activity, transferring hexosyl groups, UDP-glycosyltransferase activity; INVOLVED IN: metabolic process; LOCATED IN: endomembrane system; EXPRESSED IN: stem, sepal, stamen; EXPRESSED DURING: 4 anthesis; CONTAINS InterPro DOMAIN/s: UDP-glucuronosyl/UDP-glucosyltransferase (InterPro:IPR002213); BEST Arabidopsis thaliana protein matc…	-	-	1.61708	2.86788
AT4G29740	It encodes a protein whose sequence is similar to cytokinin oxidase/dehydrogenase, which catalyzes the degradation of cytokinins. protein_coding CYTOKININ OXIDASE 4 (CKX4) (ATCKX4);CYTOKININ OXIDASE 4 (CKX4)	-	-	-	2.87426
AT5G24230	Lipase class 3-related protein; FUNCTIONS IN: triglyceride lipase activity; INVOLVED IN: lipid metabolic process; LOCATED IN: cellular_component unknown; EXPRESSED IN: root; CONTAINS InterPro DOMAIN/s: Lipase, class 3 (InterPro:IPR002921); BEST Arabidopsis thaliana protein match is: Lipase class 3-related protein (TAIR:AT5G24220.1); Has 233 Blast hits to 232 proteins in 26 species: Archae - 0; Ba…	-	-	-	2.87447
AT3G15536	Unknown gene other_rna	-	-	-	2.88149
AT5G09800	ARM repeat superfamily protein; FUNCTIONS IN: ubiquitin-protein ligase activity, binding; INVOLVED IN: response to chitin; LOCATED IN: ubiquitin ligase complex; EXPRESSED IN: 10 plant structures; EXPRESSED DURING: L mature pollen stage, LP.06 six leaves visible, M germinated pollen stage, 4 anthesis; CONTAINS InterPro DOMAIN/s: U box domain (InterPro:IPR003613), Armadillo-like helical (InterPro:I…	-	-	-	2.88287
AT1G71400	Encodes a CLAVATA2 (CLV2)-related gene. Complements the clv2 mutant when expressed under the control of the CLV2 promoter. protein_coding RECEPTOR LIKE PROTEIN 12 (RLP12) RECEPTOR LIKE PROTEIN 12 (RLP12);RECEPTOR LIKE PROTEIN 12 (AtRLP12)	-	-	-	2.89742
AT5G25250	SPFH/Band 7/PHB domain-containing membrane-associated protein family; FUNCTIONS IN: molecular_function unknown; INVOLVED IN: biological_process unknown; LOCATED IN: plasma membrane, vacuole; EXPRESSED IN: cultured cell; CONTAINS InterPro DOMAIN/s: Band 7 protein (InterPro:IPR001107); BEST Arabidopsis thaliana protein match is: SPFH/Band 7/PHB domain-containing membrane-associated protein family (…	-	-	1.36331	2.90646
AT5G22870	Late embryogenesis abundant (LEA) hydroxyproline-rich glycoprotein family; CONTAINS InterPro DOMAIN/s: Late embryogenesis abundant protein, group 2 (InterPro:IPR004864); BEST Arabidopsis thaliana protein match is: Late embryogenesis abundant (LEA) hydroxyproline-rich glycoprotein family (TAIR:AT1G08160.1); Has 1807 Blast hits to 1807 proteins in 277 species: Archae - 0; Bacteria - 0; Metazoa - 73…	-	-	-	2.90881
AT3G28890	receptor like protein 43 (RLP43); FUNCTIONS IN: kinase activity; INVOLVED IN: signal transduction; LOCATED IN: endomembrane system; EXPRESSED IN: stem, leaf whorl, inflorescence meristem, leaf, stamen; EXPRESSED DURING: LP.04 four leaves visible, 4 anthesis; CONTAINS InterPro DOMAIN/s: Leucine-rich repeat-containing N-terminal domain, type 2 (InterPro:IPR013210), Leucine-rich repeat (InterPro:IPR…	-	-	-	2.91132
AT5G67411	GRAS family transcription factor; CONTAINS InterPro DOMAIN/s: Transcription factor GRAS (InterPro:IPR005202); BEST Arabidopsis thaliana protein match is: GRAS family transcription factor (TAIR:AT3G49950.1); Has 1527 Blast hits to 1517 proteins in 214 species: Archae - 0; Bacteria - 2; Metazoa - 0; Fungi - 0; Plants - 1525; Viruses - 0; Other Eukaryotes - 0 (source: NCBI BLink). protein_coding	-	3.97122	-	2.92882
AT4G03460	Ankyrin repeat family protein; CONTAINS InterPro DOMAIN/s: Ankyrin repeat-containing domain (InterPro:IPR020683), Ankyrin repeat (InterPro:IPR002110); BEST Arabidopsis thaliana protein match is: Ankyrin repeat family protein (TAIR:AT4G03500.1); Has 31827 Blast hits to 15474 proteins in 712 species: Archae - 44; Bacteria - 2495; Metazoa - 17236; Fungi - 2457; Plants - 2857; Viruses - 141; Other Eu…	-	-	2.17889	2.92925
AT3G13890	Encodes a putative transcription factor (MYB26). Mutants produces fertile pollen but plants are sterile because anthers do not dehisce. The cellulosic secondary wall thickenings are not formed in the endothecium as they are in non-mutant plants. protein_coding MYB DOMAIN PROTEIN 26 (MYB26) MYB DOMAIN PROTEIN 26 (MYB26);MYB DOMAIN PROTEIN 26 (ATMYB26);MALE STERILE 35 (MS35)	-	-	0.372378	2.93083
AT2G21890	cinnamyl alcohol dehydrogenase homolog 3 (CAD3); FUNCTIONS IN: oxidoreductase activity, zinc ion binding; INVOLVED IN: oxidation reduction; CONTAINS InterPro DOMAIN/s: GroES-like (InterPro:IPR011032), Alcohol dehydrogenase GroES-like (InterPro:IPR013154), Alcohol dehydrogenase, zinc-containing, conserved site (InterPro:IPR002328), Alcohol dehydrogenase, C-terminal (InterPro:IPR013149), Alcohol de…	-	-	-	2.95077
AT5G48680	Sterile alpha motif (SAM) domain-containing protein; CONTAINS InterPro DOMAIN/s: Sterile alpha motif (InterPro:IPR001660), Sterile alpha motif homology (InterPro:IPR010993), Sterile alpha motif, type 1 (InterPro:IPR021129); BEST Arabidopsis thaliana protein match is: Sterile alpha motif (SAM) domain-containing protein (TAIR:AT3G07170.1); Has 493 Blast hits to 490 proteins in 77 species: Archae - …	-	-	-	2.95707
AT2G35980	Encodes a protein whose sequence is similar to tobacco hairpin-induced gene (HIN1) and Arabidopsis non-race specific disease resistance gene (NDR1). Expression of this gene is induced by cucumber mosaic virus, spermine and during senescence. The gene product is localized to the chloroplast. protein_coding YELLOW-LEAF-SPECIFIC GENE 9 (YLS9) YELLOW-LEAF-SPECIFIC GENE 9 (YLS9);NDR1/HIN1-LIKE (NHL10)…	-	-	1.54449	2.98196
AT3G24900	receptor like protein 39 (RLP39); INVOLVED IN: signal transduction, defense response; LOCATED IN: endomembrane system; EXPRESSED IN: 11 plant structures; EXPRESSED DURING: 10 growth stages; CONTAINS InterPro DOMAIN/s: Leucine-rich repeat, typical subtype (InterPro:IPR003591), Leucine-rich repeat (InterPro:IPR001611); BEST Arabidopsis thaliana protein match is: receptor like protein 41 (TAIR:AT3G2…	-	-	-	2.99796
AT1G71390	receptor like protein 11 (RLP11); INVOLVED IN: signal transduction, defense response; LOCATED IN: endomembrane system; EXPRESSED IN: leaf whorl, stamen; EXPRESSED DURING: 4 anthesis, petal differentiation and expansion stage; CONTAINS InterPro DOMAIN/s: Leucine-rich repeat-containing N-terminal domain, type 2 (InterPro:IPR013210), Leucine-rich repeat (InterPro:IPR001611); BEST Arabidopsis thalian…	-	-	-	3.00596
AT4G10700	BEST Arabidopsis thaliana protein match is: CDC68-related (TAIR:AT4G10660.1); Has 1807 Blast hits to 1807 proteins in 277 species: Archae - 0; Bacteria - 0; Metazoa - 736; Fungi - 347; Plants - 385; Viruses - 0; Other Eukaryotes - 339 (source: NCBI BLink). protein_coding	-	-	-	3.00714
AT3G11640	unknown protein; FUNCTIONS IN: molecular_function unknown; INVOLVED IN: biological_process unknown; LOCATED IN: endomembrane system; BEST Arabidopsis thaliana protein match is: unknown protein (TAIR:AT3G52480.1); Has 36 Blast hits to 36 proteins in 7 species: Archae - 0; Bacteria - 0; Metazoa - 0; Fungi - 0; Plants - 36; Viruses - 0; Other Eukaryotes - 0 (source: NCBI BLink). protein_coding	-	-	-	3.0156
AT1G26200	TRAM, LAG1 and CLN8 (TLC) lipid-sensing domain containing protein; FUNCTIONS IN: molecular_function unknown; INVOLVED IN: biological_process unknown; LOCATED IN: integral to membrane; CONTAINS InterPro DOMAIN/s: Longevity assurance, LAG1/LAC1 (InterPro:IPR016439), TRAM/LAG1/CLN8 homology domain (InterPro:IPR006634); BEST Arabidopsis thaliana protein match is: LAG1 longevity assurance homolog 3 (T…	-	-	-	3.02171
AT5G44568	unknown protein; FUNCTIONS IN: molecular_function unknown; INVOLVED IN: biological_process unknown; LOCATED IN: endomembrane system; Has 19 Blast hits to 19 proteins in 2 species: Archae - 0; Bacteria - 0; Metazoa - 0; Fungi - 0; Plants - 19; Viruses - 0; Other Eukaryotes - 0 (source: NCBI BLink). protein_coding	-	-	-	3.02384
AT1G74080	Encodes a putative transcription factor, member of the R2R3 factor gene family (MYB122). protein_coding MYB DOMAIN PROTEIN 122 (MYB122) MYB DOMAIN PROTEIN 122 (MYB122);MYB DOMAIN PROTEIN 122 (ATMYB122)	-	-	1.75945	3.02391
AT2G24165	pseudogene, similar to HcrVf3 protein, blastp match of 37% identity and 5.1e-32 P-value to GP|14330718|emb|CAC40827.1||AJ297741 HcrVf3 protein {Malus floribunda} pseudogene	-	-	-	3.02726
AT1G67050	unknown protein; BEST Arabidopsis thaliana protein match is: unknown protein (TAIR:AT5G38320.1); Has 617 Blast hits to 318 proteins in 80 species: Archae - 0; Bacteria - 16; Metazoa - 141; Fungi - 62; Plants - 128; Viruses - 2; Other Eukaryotes - 268 (source: NCBI BLink). protein_coding	-	-	-	3.05227
AT4G11521	Receptor-like protein kinase-related family protein; LOCATED IN: endomembrane system; CONTAINS InterPro DOMAIN/s: Protein of unknown function DUF26 (InterPro:IPR002902); BEST Arabidopsis thaliana protein match is: cysteine-rich RLK (RECEPTOR-like protein kinase) 34 (TAIR:AT4G11530.1); Has 1353 Blast hits to 1309 proteins in 19 species: Archae - 0; Bacteria - 0; Metazoa - 0; Fungi - 0; Plants - 13…	-	-	-	3.05577
AT2G25470	receptor like protein 21 (RLP21); INVOLVED IN: signal transduction; LOCATED IN: chloroplast; EXPRESSED IN: hypocotyl; CONTAINS InterPro DOMAIN/s: Leucine-rich repeat, typical subtype (InterPro:IPR003591), Leucine-rich repeat-containing N-terminal domain, type 2 (InterPro:IPR013210), Leucine-rich repeat (InterPro:IPR001611); BEST Arabidopsis thaliana protein match is: receptor like protein 14 (TAI…	-	-	-	3.0561
AT1G11905	B-cell receptor-associated protein 31-like ; FUNCTIONS IN: molecular_function unknown; INVOLVED IN: intracellular protein transport; LOCATED IN: endomembrane system, integral to membrane, endoplasmic reticulum; CONTAINS InterPro DOMAIN/s: B-cell receptor-associated 31-like (InterPro:IPR008417); BEST Arabidopsis thaliana protein match is: B-cell receptor-associated 31-like (TAIR:AT5G42570.1); Has …	-	5.67693	-	3.07569
AT2G11330	transposable element gene; Mutator-like transposase family, has a 5.3e-78 P-value blast match to Q9ZQM3 /24-192 Pfam PF03108 MuDR family transposase (MuDr-element domain) transposable_element_gene	-	-	-	3.10993
AT5G59930	Cysteine/Histidine-rich C1 domain family protein; FUNCTIONS IN: zinc ion binding; INVOLVED IN: intracellular signaling pathway; EXPRESSED IN: root; CONTAINS InterPro DOMAIN/s: Protein kinase C-like, phorbol ester/diacylglycerol binding (InterPro:IPR002219), DC1 (InterPro:IPR004146), Zinc finger, PHD-type (InterPro:IPR001965), Zinc finger, ZZ-type (InterPro:IPR000433), C1-like (InterPro:IPR011424)…	-	-	-	3.11737
AT5G54710	Ankyrin repeat family protein; INVOLVED IN: biological_process unknown; LOCATED IN: endomembrane system; CONTAINS InterPro DOMAIN/s: Ankyrin repeat-containing domain (InterPro:IPR020683), Ankyrin repeat (InterPro:IPR002110); BEST Arabidopsis thaliana protein match is: Ankyrin repeat family protein (TAIR:AT1G34050.1); Has 20807 Blast hits to 11728 proteins in 551 species: Archae - 16; Bacteria - 1…	-	-	3.44121	3.12954
AT4G39830	Cupredoxin superfamily protein; FUNCTIONS IN: oxidoreductase activity, L-ascorbate oxidase activity, copper ion binding; INVOLVED IN: oxidation reduction; LOCATED IN: endomembrane system, extracellular region; EXPRESSED IN: 19 plant structures; EXPRESSED DURING: 12 growth stages; CONTAINS InterPro DOMAIN/s: Multicopper oxidase, type 3 (InterPro:IPR011707), Multicopper oxidase, type 2 (InterPro:IP…	-	-	1.46797	3.13526
AT2G41470	unknown protein; FUNCTIONS IN: molecular_function unknown; INVOLVED IN: biological_process unknown; LOCATED IN: vacuole; BEST Arabidopsis thaliana protein match is: unknown protein (TAIR:AT2G41440.1); Has 1066 Blast hits to 825 proteins in 144 species: Archae - 7; Bacteria - 46; Metazoa - 465; Fungi - 36; Plants - 67; Viruses - 4; Other Eukaryotes - 441 (source: NCBI BLink). protein_coding	-	-	3.46794	3.13857
AT4G06528	transposable element gene; CACTA-like transposase family (Tnp1/En/Spm), has a 3.4e-78 P-value blast match to ref|NP_189784.1| TNP1-related protein (Arabidopsis thaliana) (CACTA-element) transposable_element_gene	-	-	-	3.14732
AT3G45095	transposable element gene; copia-like retrotransposon family, has a 2.4e-140 P-value blast match to dbj|BAA78426.1| polyprotein (AtRE2-1) (Arabidopsis thaliana) (Ty1_Copia-element) transposable_element_gene	-	3.85839	-	3.16228
AT5G27940	WPP domain protein 3 (WPP3); BEST Arabidopsis thaliana protein match is: WPP domain protein 2 (TAIR:AT1G47200.1); Has 30201 Blast hits to 17322 proteins in 780 species: Archae - 12; Bacteria - 1396; Metazoa - 17338; Fungi - 3422; Plants - 5037; Viruses - 0; Other Eukaryotes - 2996 (source: NCBI BLink). protein_coding WPP DOMAIN PROTEIN 3 (WPP3) WPP DOMAIN PROTEIN 3 (WPP3)	-	-	-	3.17195
AT4G33700	FUNCTIONS IN: molecular_function unknown; INVOLVED IN: biological_process unknown; LOCATED IN: plasma membrane; EXPRESSED IN: 22 plant structures; EXPRESSED DURING: 13 growth stages; CONTAINS InterPro DOMAIN/s: Protein of unknown function DUF21 (InterPro:IPR002550), Cystathionine beta-synthase, core (InterPro:IPR000644); BEST Arabidopsis thaliana protein match is: CBS domain-containing protein wi…	-	-	-	3.17274
AT1G16150	Encodes a cell-wall associated kinase like protein of the receptor-like kinase (RLK) superfamily. Likely involved in Arabidopsis root mineral responses to Zn2+, Cu2+, K+, Na+ and Ni+. protein_coding WALL ASSOCIATED KINASE-LIKE 4 (WAKL4) WALL ASSOCIATED KINASE-LIKE 4 (WAKL4)	-	-	-	3.17755
AT4G31950	member of CYP82C protein_coding "CYTOCHROME P450, FAMILY 82, SUBFAMILY C, POLYPEPTIDE 3" (CYP82C3) "CYTOCHROME P450, FAMILY 82, SUBFAMILY C, POLYPEPTIDE 3" (CYP82C3)	-	-	-	3.1796
AT2G15042	Leucine-rich repeat (LRR) family protein; INVOLVED IN: biological_process unknown; LOCATED IN: mitochondrion; CONTAINS InterPro DOMAIN/s: Leucine-rich repeat (InterPro:IPR001611); BEST Arabidopsis thaliana protein match is: receptor like protein 34 (TAIR:AT3G11010.1); Has 56306 Blast hits to 17936 proteins in 777 species: Archae - 23; Bacteria - 1630; Metazoa - 5114; Fungi - 406; Plants - 45797; …	-	3.39145	6.19175	3.18518
AT1G33890	Avirulence induced gene (AIG1) family protein; FUNCTIONS IN: GTP binding; INVOLVED IN: response to bacterium; LOCATED IN: cellular_component unknown; EXPRESSED IN: pedicel; EXPRESSED DURING: 4 anthesis; CONTAINS InterPro DOMAIN/s: AIG1 (InterPro:IPR006703); BEST Arabidopsis thaliana protein match is: P-loop containing nucleoside triphosphate hydrolases superfamily protein (TAIR:AT1G33900.1); Has …	-	-	-	3.20413
AT5G42170	SGNH hydrolase-type esterase superfamily protein; FUNCTIONS IN: hydrolase activity, acting on ester bonds, carboxylesterase activity; INVOLVED IN: lipid metabolic process; EXPRESSED IN: 11 plant structures; EXPRESSED DURING: L mature pollen stage, 4 anthesis, petal differentiation and expansion stage; CONTAINS InterPro DOMAIN/s: Lipase, GDSL (InterPro:IPR001087), Esterase, SGNH hydrolase-type (In…	-	-	-	3.20761
AT1G70990	proline-rich family protein; BEST Arabidopsis thaliana protein match is: hydroxyproline-rich glycoprotein family protein (TAIR:AT1G23040.1); Has 16801 Blast hits to 6974 proteins in 537 species: Archae - 26; Bacteria - 1654; Metazoa - 5189; Fungi - 1184; Plants - 5387; Viruses - 1054; Other Eukaryotes - 2307 (source: NCBI BLink). protein_coding	-	-	-	3.26434
AT2G04190	TRAF-like family protein; CONTAINS InterPro DOMAIN/s: TRAF-like (InterPro:IPR008974), MATH (InterPro:IPR002083); BEST Arabidopsis thaliana protein match is: TRAF-like family protein (TAIR:AT2G04170.2); Has 35333 Blast hits to 34131 proteins in 2444 species: Archae - 798; Bacteria - 22429; Metazoa - 974; Fungi - 991; Plants - 531; Viruses - 0; Other Eukaryotes - 9610 (source: NCBI BLink). protein_…	-	-	3.50797	3.27581
AT1G78030	unknown protein; BEST Arabidopsis thaliana protein match is: Protein of unknown function (duplicated DUF1399) (TAIR:AT4G37900.1); Has 6 Blast hits to 6 proteins in 2 species: Archae - 0; Bacteria - 0; Metazoa - 0; Fungi - 0; Plants - 6; Viruses - 0; Other Eukaryotes - 0 (source: NCBI BLink). protein_coding	-	3.16529	-	3.30186
AT1G47770	Beta-galactosidase related protein; FUNCTIONS IN: hydrolase activity, hydrolyzing O-glycosyl compounds; INVOLVED IN: carbohydrate metabolic process; EXPRESSED IN: 9 plant structures; EXPRESSED DURING: M germinated pollen stage, LP.04 four leaves visible, F mature embryo stage, petal differentiation and expansion stage; CONTAINS InterPro DOMAIN/s: Glycoside hydrolase, family 35 (InterPro:IPR001944…	-	-	-	3.31793
AT3G29480	transposable element gene; gypsy-like retrotransposon family, has a 4.3e-232 P-value blast match to GB:AAD27547 polyprotein (Gypsy_Ty3-element) (Oryza sativa subsp. indica) transposable_element_gene	-	-	-	3.32632
AT3G48650	pseudogene, At14a-related protein, similar to At14a (GI:11994571 and GI:11994573) (Arabidopsis thaliana) pseudogene	-	-	-	3.32722
AT2G27229	Pentatricopeptide repeat (PPR) superfamily protein; FUNCTIONS IN: molecular_function unknown; INVOLVED IN: biological_process unknown; LOCATED IN: cellular_component unknown; Has 30201 Blast hits to 17322 proteins in 780 species: Archae - 12; Bacteria - 1396; Metazoa - 17338; Fungi - 3422; Plants - 5037; Viruses - 0; Other Eukaryotes - 2996 (source: NCBI BLink). protein_coding	-	-	-	3.34096
AT5G06570	alpha/beta-Hydrolases superfamily protein; FUNCTIONS IN: hydrolase activity; INVOLVED IN: metabolic process; LOCATED IN: cellular_component unknown; EXPRESSED IN: 6 plant structures; EXPRESSED DURING: petal differentiation and expansion stage; CONTAINS InterPro DOMAIN/s: Alpha/beta hydrolase fold-3 (InterPro:IPR013094); BEST Arabidopsis thaliana protein match is: carboxyesterase 17 (TAIR:AT5G1608…	-	-	-	3.34321
AT1G51620	Protein kinase superfamily protein; FUNCTIONS IN: protein serine/threonine kinase activity, protein kinase activity, kinase activity, ATP binding; INVOLVED IN: protein amino acid phosphorylation; LOCATED IN: cellular_component unknown; EXPRESSED IN: 7 plant structures; EXPRESSED DURING: LP.06 six leaves visible, 4 anthesis, LP.10 ten leaves visible, LP.08 eight leaves visible, LP.12 twelve leaves…	-	-	-	3.3438
AT2G33080	receptor like protein 28 (RLP28); INVOLVED IN: signal transduction; LOCATED IN: endomembrane system; EXPRESSED IN: stem, stamen; EXPRESSED DURING: 4 anthesis; CONTAINS InterPro DOMAIN/s: Leucine-rich repeat (InterPro:IPR001611); BEST Arabidopsis thaliana protein match is: receptor like protein 24 (TAIR:AT2G33020.1); Has 103918 Blast hits to 29475 proteins in 1146 species: Archae - 25; Bacteria - …	-	-	-	3.34719
AT1G21110	O-methyltransferase family protein; FUNCTIONS IN: methyltransferase activity, O-methyltransferase activity, protein dimerization activity; LOCATED IN: cytosol; CONTAINS InterPro DOMAIN/s: Winged helix-turn-helix transcription repressor DNA-binding (InterPro:IPR011991), Plant methyltransferase dimerisation (InterPro:IPR012967), O-methyltransferase, family 2 (InterPro:IPR001077), O-methyltransferas…	-	-	2.64899	3.36632
AT1G16040	FUNCTIONS IN: molecular_function unknown; INVOLVED IN: GPI anchor biosynthetic process; LOCATED IN: integral to membrane, endoplasmic reticulum membrane; EXPRESSED IN: 24 plant structures; EXPRESSED DURING: 13 growth stages; CONTAINS InterPro DOMAIN/s: GPI biosynthesis protein Pig-F (InterPro:IPR009580); Has 280 Blast hits to 280 proteins in 133 species: Archae - 0; Bacteria - 0; Metazoa - 113; F…	-	-	-	3.38177
AT1G13430	Encodes a sulfotransferase. Unlike the related ST4A protein (At2g14920), in vitro experiements show that this enzyme does not act brassinosteroids. ST4C is expressed in the roots and transcript levels rise in response to cytokinin treatment. protein_coding SULFOTRANSFERASE 4C (ST4C) SULFOTRANSFERASE 4C (ST4C);ARABIDOPSIS THALIANA SULFOTRANSFERASE 4C (ATST4C)	-	-	-	3.39314
AT5G47850	CRINKLY4 related 4 (CCR4); FUNCTIONS IN: kinase activity; INVOLVED IN: protein amino acid phosphorylation; LOCATED IN: endomembrane system; EXPRESSED IN: stem; CONTAINS InterPro DOMAIN/s: Protein kinase, ATP binding site (InterPro:IPR017441), Regulator of chromosome condensation/beta-lactamase-inhibitor protein II (InterPro:IPR009091), Protein kinase, catalytic domain (InterPro:IPR000719), Serine…	-	-	-	3.40952
AT3G60070	Major facilitator superfamily protein; FUNCTIONS IN: molecular_function unknown; INVOLVED IN: transmembrane transport; LOCATED IN: membrane; EXPRESSED IN: 25 plant structures; EXPRESSED DURING: 15 growth stages; CONTAINS InterPro DOMAIN/s: Major facilitator superfamily MFS-1 (InterPro:IPR011701), Major facilitator superfamily, general substrate transporter (InterPro:IPR016196); BEST Arabidopsis t…	-	-	-	3.40956
AT3G15600	transposable element gene; similar to unknown protein [Arabidopsis thaliana] (TAIR:AT2G07770.1); similar to unknown protein [Arabidopsis thaliana] (TAIR:AT3G43530.1); similar to hypothetical protein B14911_03489 [Bacillus sp. NRRL B-14911] (GB:ZP_01168655.1); contains InterPro domain Protein of unknown function DUF287; (InterPro:IPR005048) transposable_element_gene	-	-	-	3.41796
AT5G22380	NAC domain containing protein 90 (NAC090); FUNCTIONS IN: sequence-specific DNA binding transcription factor activity; INVOLVED IN: multicellular organismal development, regulation of transcription; LOCATED IN: cellular_component unknown; EXPRESSED IN: 7 plant structures; EXPRESSED DURING: 8 growth stages; CONTAINS InterPro DOMAIN/s: No apical meristem (NAM) protein (InterPro:IPR003441); BEST Arab…	-	-	-	3.4245
AT5G60553	Encodes a defensin-like (DEFL) family protein. protein_coding	-	-	-	3.43003
AT4G23140	Arabidopsis thaliana receptor-like protein kinase. Naming convention from Chen et al 2003 (PMID 14756307) protein_coding CYSTEINE-RICH RLK (RECEPTOR-LIKE PROTEIN KINASE) 6 (CRK6) CYSTEINE-RICH RLK (RECEPTOR-LIKE PROTEIN KINASE) 6 (CRK6)	-	-	-	3.43054
AT4G25090	Riboflavin synthase-like superfamily protein; FUNCTIONS IN: in 7 functions; INVOLVED IN: oxidation reduction; LOCATED IN: cytosolic ribosome, vacuole; EXPRESSED IN: root; CONTAINS InterPro DOMAIN/s: Ferredoxin reductase-type FAD-binding domain (InterPro:IPR017927), Cytochrome b245, heavy chain (InterPro:IPR000778), EF-Hand 1, calcium-binding site (InterPro:IPR018247), EF-hand-like domain (InterPr…	-	-	-	3.43724
AT5G66640	DA1-related protein 3 (DAR3); FUNCTIONS IN: molecular_function unknown; INVOLVED IN: biological_process unknown; LOCATED IN: cellular_component unknown; EXPRESSED IN: 8 plant structures; EXPRESSED DURING: 7 growth stages; CONTAINS InterPro DOMAIN/s: Protein of unknown function DUF3633 (InterPro:IPR022087); BEST Arabidopsis thaliana protein match is: DA1-related protein 6 (TAIR:AT5G66620.1). prote…	-	-	1.50669	3.43867
AT4G00090	Transducin/WD40 repeat-like superfamily protein; FUNCTIONS IN: nucleotide binding; LOCATED IN: endomembrane system; EXPRESSED IN: 23 plant structures; EXPRESSED DURING: 15 growth stages; CONTAINS InterPro DOMAIN/s: WD40 repeat 2 (InterPro:IPR019782), WD40 repeat-like-containing domain (InterPro:IPR011046), WD40 repeat, conserved site (InterPro:IPR019775), WD40-repeat-containing domain (InterPro:I…	-	7.59394	-	3.43931
AT3G23110	receptor like protein 37 (RLP37); FUNCTIONS IN: kinase activity; INVOLVED IN: signal transduction, defense response; LOCATED IN: endomembrane system; CONTAINS InterPro DOMAIN/s: Leucine-rich repeat-containing N-terminal domain, type 2 (InterPro:IPR013210), Leucine-rich repeat (InterPro:IPR001611); BEST Arabidopsis thaliana protein match is: receptor like protein 38 (TAIR:AT3G23120.1); Has 116481 …	-	-	-	3.44397
AT4G11470	Encodes a cysteine-rich receptor-like protein kinase. protein_coding CYSTEINE-RICH RLK (RECEPTOR-LIKE PROTEIN KINASE) 31 (CRK31) CYSTEINE-RICH RLK (RECEPTOR-LIKE PROTEIN KINASE) 31 (CRK31)	-	-	1.90331	3.48854
AT2G13510	unknown protein; BEST Arabidopsis thaliana protein match is: unknown protein (TAIR:AT2G13500.1); Has 136 Blast hits to 116 proteins in 8 species: Archae - 0; Bacteria - 0; Metazoa - 0; Fungi - 0; Plants - 136; Viruses - 0; Other Eukaryotes - 0 (source: NCBI BLink). protein_coding	-	-	-	3.49542
AT4G07566	transposable element gene; gypsy-like retrotransposon family (Athila), has a 1.9e-72 P-value blast match to GB:CAA57397 Athila ORF 1 (Arabidopsis thaliana) transposable_element_gene	-	-	-	3.497
AT3G21040	transposable element gene; copia-like retrotransposon family, has a 5.7e-20 P-value blast match to gb|AAO73527.1| gag-pol polyprotein (Glycine max) (SIRE1) (Ty1_Copia-family) transposable_element_gene	-	-	-	3.49811
AT3G16851	unknown protein; Has 30201 Blast hits to 17322 proteins in 780 species: Archae - 12; Bacteria - 1396; Metazoa - 17338; Fungi - 3422; Plants - 5037; Viruses - 0; Other Eukaryotes - 2996 (source: NCBI BLink). protein_coding	-	-	-	3.52597
AT2G15040	pseudogene, disease resistance protein-related, low similarity to disease resistance protein Cf-2.1 (Lycopersicon pimpinellifolium) GI:1184075; contains Pfam profile PF00560: Leucine Rich Repeat; blastp match of 38% identity and 4.4e-96 P-value to GP|1184075|gb|AAC15779.1||U42444 Cf-2.1 {Lycopersicon pimpinellifolium} pseudogene RECEPTOR LIKE PROTEIN 18 (RLP18) RECEPTOR LIKE PROTEIN 18 (AtRLP18);…	-	3.42211	-	3.52925
AT3G45260	C2H2-like zinc finger protein; FUNCTIONS IN: sequence-specific DNA binding transcription factor activity, zinc ion binding, nucleic acid binding; INVOLVED IN: regulation of transcription; LOCATED IN: intracellular; EXPRESSED IN: 13 plant structures; EXPRESSED DURING: 9 growth stages; CONTAINS InterPro DOMAIN/s: Zinc finger, C2H2-like (InterPro:IPR015880), Zinc finger, C2H2-type (InterPro:IPR00708…	-	-	-	3.53274
AT4G23280	Encodes a cysteine-rich receptor-like protein kinase. protein_coding CYSTEINE-RICH RLK (RECEPTOR-LIKE PROTEIN KINASE) 20 (CRK20) CYSTEINE-RICH RLK (RECEPTOR-LIKE PROTEIN KINASE) 20 (CRK20)	-	-	-	3.54415
AT1G21120	O-methyltransferase family protein; FUNCTIONS IN: methyltransferase activity, O-methyltransferase activity, protein dimerization activity; LOCATED IN: cytosol; EXPRESSED IN: 9 plant structures; EXPRESSED DURING: LP.04 four leaves visible, LP.10 ten leaves visible, LP.08 eight leaves visible; CONTAINS InterPro DOMAIN/s: Winged helix-turn-helix transcription repressor DNA-binding (InterPro:IPR01199…	-	-	1.7652	3.54564
AT2G14610	PR1 gene expression is induced in response to a variety of pathogens. It is a useful molecular marker for the SAR response. Though the Genbank record for the cDNA associated to this gene is called 'PR-1-like', the sequence actually corresponds to PR1. Expression of this gene is salicylic-acid responsive. protein_coding PATHOGENESIS-RELATED GENE 1 (PR1) PATHOGENESIS-RELATED GENE 1 (PR1);PATHOGENES…	-	-	-	3.57623
AT1G01920	SET domain-containing protein; BEST Arabidopsis thaliana protein match is: Rubisco methyltransferase family protein (TAIR:AT1G14030.1); Has 611 Blast hits to 608 proteins in 165 species: Archae - 0; Bacteria - 0; Metazoa - 143; Fungi - 239; Plants - 164; Viruses - 0; Other Eukaryotes - 65 (source: NCBI BLink). protein_coding	-	-	-	3.6032
AT4G16748	other_rna	-	-	-	3.62282
AT4G20000	VQ motif-containing protein; CONTAINS InterPro DOMAIN/s: VQ (InterPro:IPR008889); Has 92 Blast hits to 92 proteins in 13 species: Archae - 0; Bacteria - 0; Metazoa - 0; Fungi - 0; Plants - 92; Viruses - 0; Other Eukaryotes - 0 (source: NCBI BLink). protein_coding	-	-	1.81154	3.62756
AT3G11080	receptor like protein 35 (RLP35); FUNCTIONS IN: kinase activity; INVOLVED IN: signal transduction, defense response; LOCATED IN: endomembrane system; EXPRESSED IN: stem, stamen; EXPRESSED DURING: 4 anthesis; CONTAINS InterPro DOMAIN/s: Leucine-rich repeat-containing N-terminal domain, type 2 (InterPro:IPR013210), Leucine-rich repeat (InterPro:IPR001611); BEST Arabidopsis thaliana protein match is…	-	-	1.96064	3.62815
AT1G18440	Peptidyl-tRNA hydrolase family protein; FUNCTIONS IN: aminoacyl-tRNA hydrolase activity; INVOLVED IN: translation; LOCATED IN: chloroplast; EXPRESSED IN: 23 plant structures; EXPRESSED DURING: 14 growth stages; CONTAINS InterPro DOMAIN/s: Peptidyl-tRNA hydrolase, conserved site (InterPro:IPR018171), Peptidyl-tRNA hydrolase (InterPro:IPR001328); BEST Arabidopsis thaliana protein match is: Peptidyl…	-	-	-	3.63663
AT5G44990	Glutathione S-transferase family protein; CONTAINS InterPro DOMAIN/s: Glutathione S-transferase, predicted (InterPro:IPR016639), Glutathione S-transferase, C-terminal-like (InterPro:IPR010987), Glutathione S-transferase/chloride channel, C-terminal (InterPro:IPR017933), Thioredoxin-like fold (InterPro:IPR012336); BEST Arabidopsis thaliana protein match is: Glutathione S-transferase family protein…	-	-	-	3.6468
AT4G04900	encodes a member of a novel protein family that contains contain a CRIB (for Cdc42/Rac-interactive binding) motif required for their specific interaction with GTP-bound Rop1 (plant-specific Rho GTPase). Most similar to RIC9 and RIC11 (subfamily group I). Gene is expressed predominantly in roots, leaves, and seedlings. protein_coding ROP-INTERACTIVE CRIB MOTIF-CONTAINING PROTEIN 10 (RIC10) ROP-INT…	-	-	-	3.67972
AT4G12890	Gamma interferon responsive lysosomal thiol (GILT) reductase family protein; FUNCTIONS IN: catalytic activity; INVOLVED IN: biological_process unknown; LOCATED IN: endomembrane system; EXPRESSED IN: 9 plant structures; EXPRESSED DURING: 4 anthesis, C globular stage, petal differentiation and expansion stage, E expanded cotyledon stage, D bilateral stage; CONTAINS InterPro DOMAIN/s: Gamma interfer…	-	-	-	3.69859
AT2G25440	receptor like protein 20 (RLP20); FUNCTIONS IN: kinase activity; INVOLVED IN: signal transduction; LOCATED IN: endomembrane system; EXPRESSED IN: 6 plant structures; EXPRESSED DURING: LP.06 six leaves visible, LP.04 four leaves visible, 4 anthesis, petal differentiation and expansion stage, LP.08 eight leaves visible; CONTAINS InterPro DOMAIN/s: Leucine-rich repeat (InterPro:IPR001611); BEST Arab…	-	-	-	3.70552
AT1G42736	transposable element gene; gypsy-like retrotransposon family (Athila), has a 2.6e-20 P-value blast match to GB:CAA57397 Athila ORF 1 (Arabidopsis thaliana) transposable_element_gene	-	-	-	3.71032
AT4G30170	Peroxidase family protein; FUNCTIONS IN: peroxidase activity, heme binding; INVOLVED IN: oxidation reduction, response to oxidative stress; LOCATED IN: endomembrane system; EXPRESSED IN: hypocotyl, root; CONTAINS InterPro DOMAIN/s: Haem peroxidase (InterPro:IPR010255), Plant peroxidase (InterPro:IPR000823), Peroxidases heam-ligand binding site (InterPro:IPR019793), Haem peroxidase, plant/fungal/b…	-	-	-	3.71036
AT3G44350	NAC domain containing protein 61 (NAC061); CONTAINS InterPro DOMAIN/s: No apical meristem (NAM) protein (InterPro:IPR003441); BEST Arabidopsis thaliana protein match is: NAC domain containing protein 90 (TAIR:AT5G22380.1); Has 30201 Blast hits to 17322 proteins in 780 species: Archae - 12; Bacteria - 1396; Metazoa - 17338; Fungi - 3422; Plants - 5037; Viruses - 0; Other Eukaryotes - 2996 (source:…	-	-	-	3.73148
AT3G25510	disease resistance protein (TIR-NBS-LRR class), putative; FUNCTIONS IN: transmembrane receptor activity, nucleoside-triphosphatase activity, nucleotide binding, ATP binding; INVOLVED IN: signal transduction, defense response, apoptosis, innate immune response; LOCATED IN: intrinsic to membrane; EXPRESSED IN: epidermis; CONTAINS InterPro DOMAIN/s: ATPase, AAA+ type, core (InterPro:IPR003593), NB-A…	-	-	1.68172	3.76325
AT1G59865	unknown protein; Has 35333 Blast hits to 34131 proteins in 2444 species: Archae - 798; Bacteria - 22429; Metazoa - 974; Fungi - 991; Plants - 531; Viruses - 0; Other Eukaryotes - 9610 (source: NCBI BLink). protein_coding	-	-	-	3.76792
AT1G07160	Protein phosphatase 2C family protein; FUNCTIONS IN: protein serine/threonine phosphatase activity, catalytic activity; INVOLVED IN: protein amino acid dephosphorylation; LOCATED IN: chloroplast, protein serine/threonine phosphatase complex; EXPRESSED IN: sperm cell; CONTAINS InterPro DOMAIN/s: Protein phosphatase 2C, manganese/magnesium aspartate binding site (InterPro:IPR000222), Protein phosph…	-	-	-	3.79585
AT4G27530	unknown protein; BEST Arabidopsis thaliana protein match is: unknown protein (TAIR:AT5G53895.1); Has 14 Blast hits to 14 proteins in 3 species: Archae - 0; Bacteria - 0; Metazoa - 0; Fungi - 0; Plants - 14; Viruses - 0; Other Eukaryotes - 0 (source: NCBI BLink). protein_coding	-	-	-	3.79639
AT4G17505	Protein of Unknown Function (DUF239); INVOLVED IN: biological_process unknown; LOCATED IN: endomembrane system; EXPRESSED IN: central cell; CONTAINS InterPro DOMAIN/s: Protein of unknown function DUF239, plant (InterPro:IPR004314); BEST Arabidopsis thaliana protein match is: Protein of Unknown Function (DUF239) (TAIR:AT2G35250.1); Has 665 Blast hits to 642 proteins in 27 species: Archae - 0; Bact…	-	7.76478	-	3.79705
AT4G08106	transposable element gene; gypsy-like retrotransposon family (Athila), has a 1.7e-28 P-value blast match to GB:CAA57397 Athila ORF 1 (Arabidopsis thaliana) transposable_element_gene	-	-	-	3.80093
AT2G34930	disease resistance family protein / LRR family protein; INVOLVED IN: signal transduction, defense response to fungus, defense response; LOCATED IN: cell wall; EXPRESSED IN: 10 plant structures; EXPRESSED DURING: 7 growth stages; CONTAINS InterPro DOMAIN/s: Leucine-rich repeat-containing N-terminal domain, type 2 (InterPro:IPR013210), Leucine-rich repeat (InterPro:IPR001611); BEST Arabidopsis thal…	-	-	-	3.80975
AT2G32210	unknown protein; BEST Arabidopsis thaliana protein match is: unknown protein (TAIR:AT2G32190.1); Has 214 Blast hits to 214 proteins in 21 species: Archae - 0; Bacteria - 0; Metazoa - 1; Fungi - 10; Plants - 203; Viruses - 0; Other Eukaryotes - 0 (source: NCBI BLink). protein_coding	-	-	-	3.82538
AT5G41830	RNI-like superfamily protein; CONTAINS InterPro DOMAIN/s: FBD-like (InterPro:IPR006566), Leucine-rich repeat 2 (InterPro:IPR013101); BEST Arabidopsis thaliana protein match is: F-box/RNI-like superfamily protein (TAIR:AT4G00320.1); Has 1807 Blast hits to 1807 proteins in 277 species: Archae - 0; Bacteria - 0; Metazoa - 736; Fungi - 347; Plants - 385; Viruses - 0; Other Eukaryotes - 339 (source: N…	-	-	-	3.83672
AT5G15200	Ribosomal protein S4; FUNCTIONS IN: structural constituent of ribosome; INVOLVED IN: translation; LOCATED IN: in 7 components; EXPRESSED IN: 26 plant structures; EXPRESSED DURING: 14 growth stages; CONTAINS InterPro DOMAIN/s: Ribosomal protein S4 (InterPro:IPR001912), Ribosomal protein S4, conserved site (InterPro:IPR018079), Ribosomal protein S4/S9, eukaryotic/archaeal (InterPro:IPR005710), RNA-…	-	-	-	3.83768
AT4G10720	Ankyrin repeat family protein; CONTAINS InterPro DOMAIN/s: Ankyrin repeat-containing domain (InterPro:IPR020683), Ankyrin repeat (InterPro:IPR002110); BEST Arabidopsis thaliana protein match is: Ankyrin repeat family protein (TAIR:AT5G54620.1); Has 21854 Blast hits to 10883 proteins in 482 species: Archae - 19; Bacteria - 1460; Metazoa - 11922; Fungi - 1177; Plants - 2352; Viruses - 52; Other Euk…	-	-	-	3.89378
AT1G53265	unknown protein; Has 4 Blast hits to 4 proteins in 1 species: Archae - 0; Bacteria - 0; Metazoa - 0; Fungi - 0; Plants - 4; Viruses - 0; Other Eukaryotes - 0 (source: NCBI BLink). protein_coding	-	-	-	3.93463
AT1G52120	Mannose-binding lectin superfamily protein; CONTAINS InterPro DOMAIN/s: Mannose-binding lectin (InterPro:IPR001229); BEST Arabidopsis thaliana protein match is: Mannose-binding lectin superfamily protein (TAIR:AT1G52130.1); Has 1455 Blast hits to 704 proteins in 37 species: Archae - 0; Bacteria - 4; Metazoa - 0; Fungi - 0; Plants - 1447; Viruses - 0; Other Eukaryotes - 4 (source: NCBI BLink). pro…	-	-	-	3.95137
AT2G32190	unknown protein; BEST Arabidopsis thaliana protein match is: unknown protein (TAIR:AT2G32210.1); Has 218 Blast hits to 218 proteins in 24 species: Archae - 0; Bacteria - 0; Metazoa - 0; Fungi - 16; Plants - 202; Viruses - 0; Other Eukaryotes - 0 (source: NCBI BLink). protein_coding	-	-	-	3.95906
AT4G08100	transposable element gene; gypsy-like retrotransposon family, has a 1.2e-123 P-value blast match to GB:AAD22153 polyprotein (Gypsy_Ty3-element) (Sorghum bicolor) transposable_element_gene	-	3.65563	-	3.96173
AT1G32950	Subtilase family protein; FUNCTIONS IN: identical protein binding, serine-type endopeptidase activity; INVOLVED IN: proteolysis, negative regulation of catalytic activity; LOCATED IN: endomembrane system; EXPRESSED IN: stem, stamen; EXPRESSED DURING: 4 anthesis; CONTAINS InterPro DOMAIN/s: Protease-associated PA (InterPro:IPR003137), Proteinase inhibitor, propeptide (InterPro:IPR009020), Peptidas…	-	-	-	3.98597
AT1G12940	member of High affinity nitrate transporter family protein_coding NITRATE TRANSPORTER2.5 (NRT2.5) NITRATE TRANSPORTER2.5 (NRT2.5);NITRATE TRANSPORTER2.5 (ATNRT2.5)	-	-	-	4.03378
AT3G42206	transposable element gene; pseudogene, similar to pol polyprotein, blastp match of 35% identity and 3.4e-12 P-value to GP|14586969|gb|AAK70407.1|AF369930_2|AF369930 pol polyprotein {Citrus x paradisi} transposable_element_gene	-	-	-	4.06088
AT4G28420	Tyrosine transaminase family protein; FUNCTIONS IN: 1-aminocyclopropane-1-carboxylate synthase activity, transferase activity, transferring nitrogenous groups, pyridoxal phosphate binding, transaminase activity, catalytic activity; INVOLVED IN: cellular amino acid and derivative metabolic process, biosynthetic process; LOCATED IN: cellular_component unknown; EXPRESSED IN: stem; CONTAINS InterPro …	-	-	-	4.12717
AT2G22345	Encodes a defensin-like (DEFL) family protein. protein_coding	-	-	-	4.13441
AT1G54720	early-responsive to dehydration protein-related / ERD protein-related; BEST Arabidopsis thaliana protein match is: Major facilitator superfamily protein (TAIR:AT1G08930.2); Has 9 Blast hits to 9 proteins in 2 species: Archae - 0; Bacteria - 0; Metazoa - 0; Fungi - 0; Plants - 9; Viruses - 0; Other Eukaryotes - 0 (source: NCBI BLink). protein_coding	-	-	-	4.16033
AT3G19430	late embryogenesis abundant protein-related / LEA protein-related; CONTAINS InterPro DOMAIN/s: Root cap (InterPro:IPR009646); BEST Arabidopsis thaliana protein match is: Late embryogenesis abundant (LEA) protein-related (TAIR:AT5G60520.1); Has 407828 Blast hits to 124211 proteins in 3571 species: Archae - 1492; Bacteria - 100012; Metazoa - 145570; Fungi - 58500; Plants - 39690; Viruses - 10531; O…	-	4.22479	-	4.16781
AT2G24360	Protein kinase superfamily protein; FUNCTIONS IN: protein serine/threonine/tyrosine kinase activity, protein tyrosine kinase activity, kinase activity; INVOLVED IN: protein amino acid phosphorylation; LOCATED IN: plasma membrane; EXPRESSED IN: 24 plant structures; EXPRESSED DURING: 14 growth stages; CONTAINS InterPro DOMAIN/s: Protein kinase, catalytic domain (InterPro:IPR000719), Serine-threonin…	-	4.18805	-	4.20658
AT4G26200	Member of a family of proteins in Arabidopsis that encode 1-Amino-cyclopropane-1-carboxylate synthase, an enzyme involved in ethylene biosynthesis. Not expressed in response to IAA. protein_coding 1-AMINO-CYCLOPROPANE-1-CARBOXYLATE SYNTHASE 7 (ACS7) 1-AMINO-CYCLOPROPANE-1-CARBOXYLATE SYNTHASE 7 (ACS7); (ATACS7)	-	-	-	4.22494
AT2G16140	transposable element gene; similar to DNA binding [Arabidopsis thaliana] (TAIR:AT3G47680.1); similar to hypothetical protein 24.t00018 [Brassica oleracea] (GB:ABD64940.1); contains InterPro domain Homeodomain-like; (InterPro:IPR009057) transposable_element_gene	-	5.8095	-	4.24011
AT4G04223	Unknown gene other_rna	-	4.16576	-	4.26602
AT3G21520	Encodes a protein is directly or indirectly involved in membrane fission during breakdown of the ER and the tonoplast during leaf senescence and in membrane fusion during vacuole biogenesis in roots. protein_coding DUF679 DOMAIN MEMBRANE PROTEIN 1 (DMP1) ARABIDOPSIS THALIANA DUF679 DOMAIN MEMBRANE PROTEIN 1 (AtDMP1);DUF679 DOMAIN MEMBRANE PROTEIN 1 (DMP1)	-	-	-	4.27688
AT4G12490	Bifunctional inhibitor/lipid-transfer protein/seed storage 2S albumin superfamily protein; CONTAINS InterPro DOMAIN/s: Bifunctional inhibitor/plant lipid transfer protein/seed storage (InterPro:IPR016140), Plant lipid transfer protein/seed storage/trypsin-alpha amylase inhibitor (InterPro:IPR003612), Plant lipid transfer protein/hydrophobic protein, helical domain (InterPro:IPR013770); BEST Arabi…	-	-	-	4.28164
AT3G62630	Protein of unknown function (DUF1645); CONTAINS InterPro DOMAIN/s: Protein of unknown function DUF1645 (InterPro:IPR012442); BEST Arabidopsis thaliana protein match is: Protein of unknown function (DUF1645) (TAIR:AT2G15760.1); Has 309 Blast hits to 289 proteins in 68 species: Archae - 3; Bacteria - 16; Metazoa - 56; Fungi - 10; Plants - 169; Viruses - 0; Other Eukaryotes - 55 (source: NCBI BLink)…	-	-	-	4.28422
AT4G35785	RNA-binding (RRM/RBD/RNP motifs) family protein; FUNCTIONS IN: nucleotide binding, nucleic acid binding; INVOLVED IN: biological_process unknown; LOCATED IN: ribonucleoprotein complex, chloroplast; CONTAINS InterPro DOMAIN/s: RNA recognition motif, RNP-1 (InterPro:IPR000504), Nucleotide-binding, alpha-beta plait (InterPro:IPR012677); BEST Arabidopsis thaliana protein match is: RNA-binding (RRM/RB…	-	-	-	4.29642
AT2G02340	phloem protein 2-B8 (PP2-B8); CONTAINS InterPro DOMAIN/s: F-box domain, cyclin-like (InterPro:IPR001810), F-box domain, Skp2-like (InterPro:IPR022364); BEST Arabidopsis thaliana protein match is: phloem protein 2-B7 (TAIR:AT2G02320.1); Has 560 Blast hits to 546 proteins in 38 species: Archae - 0; Bacteria - 0; Metazoa - 0; Fungi - 0; Plants - 560; Viruses - 0; Other Eukaryotes - 0 (source: NCBI B…	-	-	-	4.36045
AT5G56560	FBD, F-box and Leucine Rich Repeat domains containing protein; CONTAINS InterPro DOMAIN/s: FBD (InterPro:IPR013596), F-box domain, cyclin-like (InterPro:IPR001810), FBD-like (InterPro:IPR006566), F-box domain, Skp2-like (InterPro:IPR022364), Leucine-rich repeat 2 (InterPro:IPR013101); BEST Arabidopsis thaliana protein match is: Leucine-rich repeat (LRR) family protein (TAIR:AT5G56570.1); Has 3020…	-	-	-	4.37721
AT5G67450	Encodes zinc-finger protein. mRNA levels are elevated in response to low temperature, cold temperatures and high salt. The protein is localized to the nucleus and acts as a transcriptional repressor. protein_coding ZINC-FINGER PROTEIN 1 (ZF1) ZINC-FINGER PROTEIN 1 (ZF1);ZINC-FINGER PROTEIN 1 (AZF1)	-	-	-	4.3984
AT4G14450	unknown protein; LOCATED IN: chloroplast; BEST Arabidopsis thaliana protein match is: unknown protein (TAIR:AT3G23170.1); Has 74 Blast hits to 74 proteins in 6 species: Archae - 0; Bacteria - 0; Metazoa - 0; Fungi - 0; Plants - 74; Viruses - 0; Other Eukaryotes - 0 (source: NCBI BLink). protein_coding	-	-	-	4.40746
AT5G65080	Is upregulated during vernalization and regulates flowering time. Encodes MADS-domain protein. Two variants encoding proteins of 198 and 184 amino acids have been reported. protein_coding MADS AFFECTING FLOWERING 5 (MAF5) AGAMOUS-LIKE 68 (AGL68);MADS AFFECTING FLOWERING 5 (MAF5)	-	5.12762	-	4.4134
AT1G65390	phloem protein 2 A5 (PP2-A5); FUNCTIONS IN: carbohydrate binding; INVOLVED IN: signal transduction, defense response, innate immune response; LOCATED IN: intrinsic to membrane, chloroplast; EXPRESSED IN: 21 plant structures; EXPRESSED DURING: 12 growth stages; CONTAINS InterPro DOMAIN/s: Toll-Interleukin receptor (InterPro:IPR000157); BEST Arabidopsis thaliana protein match is: phloem protein 2-A…	-	-	-	4.41468
AT2G32680	receptor like protein 23 (RLP23); FUNCTIONS IN: kinase activity; INVOLVED IN: signal transduction, defense response; LOCATED IN: endomembrane system; EXPRESSED IN: 17 plant structures; EXPRESSED DURING: 9 growth stages; CONTAINS InterPro DOMAIN/s: Leucine-rich repeat (InterPro:IPR001611); BEST Arabidopsis thaliana protein match is: receptor like protein 24 (TAIR:AT2G33020.1); Has 122044 Blast hit…	-	-	-	4.41964
AT3G33528	unknown protein; FUNCTIONS IN: molecular_function unknown; INVOLVED IN: biological_process unknown; LOCATED IN: cellular_component unknown; BEST Arabidopsis thaliana protein match is: unknown protein (TAIR:AT4G07526.3); Has 57 Blast hits to 57 proteins in 2 species: Archae - 0; Bacteria - 0; Metazoa - 0; Fungi - 0; Plants - 57; Viruses - 0; Other Eukaryotes - 0 (source: NCBI BLink). protein_coding	-	-	-	4.56884
AT5G18636	unknown protein; BEST Arabidopsis thaliana protein match is: unknown protein (TAIR:AT5G25200.1); Has 35333 Blast hits to 34131 proteins in 2444 species: Archae - 798; Bacteria - 22429; Metazoa - 974; Fungi - 991; Plants - 531; Viruses - 0; Other Eukaryotes - 9610 (source: NCBI BLink). protein_coding	-	-	-	4.59704
AT3G17580	unknown protein; BEST Arabidopsis thaliana protein match is: unknown protein (TAIR:AT1G48330.1); Has 40 Blast hits to 40 proteins in 11 species: Archae - 0; Bacteria - 0; Metazoa - 0; Fungi - 0; Plants - 40; Viruses - 0; Other Eukaryotes - 0 (source: NCBI BLink). protein_coding	-	-	-	4.60594
AT1G31570	transposable element gene; CACTA-like transposase family (Tnp2/En/Spm), has a 0. P-value blast match to gb|AAG52024.1|AC022456_5 Tam1-homologous transposon protein TNP2, putative; 12762-16371 (Arabidopsis thaliana) (CACTA-element) transposable_element_gene	-	-	-	4.63978
AT4G04540	Encodes a cysteine-rich receptor-like protein kinase. protein_coding CYSTEINE-RICH RLK (RECEPTOR-LIKE PROTEIN KINASE) 39 (CRK39) CYSTEINE-RICH RLK (RECEPTOR-LIKE PROTEIN KINASE) 39 (CRK39)	-	-	-	4.66164
AT5G53140	Protein phosphatase 2C family protein; FUNCTIONS IN: protein serine/threonine phosphatase activity, catalytic activity; INVOLVED IN: protein amino acid dephosphorylation; LOCATED IN: protein serine/threonine phosphatase complex; EXPRESSED IN: 22 plant structures; EXPRESSED DURING: 13 growth stages; CONTAINS InterPro DOMAIN/s: Protein phosphatase 2C, manganese/magnesium aspartate binding site (Int…	-	1.99334	-	4.73164
AT5G22620	encodes a putative 2-carboxy-D-arabinitol 1-phosphate phosphatase protein_coding	-	4.59217	-	4.78068
AT1G72300	Encodes a leucine-rich repeat receptor kinase (LRR-RK) involved in the perception of PSY1. PSY1 is an 18-aa tyrosine-sulfated glycopeptide encoded by AT5G58650 that promotes cellular proliferation and expansion. protein_coding	-	4.19382	-	4.81002
AT5G28390	RNA-binding (RRM/RBD/RNP motifs) family protein; FUNCTIONS IN: RNA binding, nucleotide binding, nucleic acid binding; INVOLVED IN: biological_process unknown; LOCATED IN: cellular_component unknown; CONTAINS InterPro DOMAIN/s: RNA recognition motif, RNP-1 (InterPro:IPR000504), Nucleotide-binding, alpha-beta plait (InterPro:IPR012677); BEST Arabidopsis thaliana protein match is: RNA-binding (RRM/R…	-	4.64383	-	5.01082
AT2G04440	MutT/nudix family protein; FUNCTIONS IN: hydrolase activity, catalytic activity; INVOLVED IN: metabolic process; LOCATED IN: cellular_component unknown; CONTAINS InterPro DOMAIN/s: NUDIX hydrolase domain-like (InterPro:IPR015797), Nudix hydrolase 6-like (InterPro:IPR003293); BEST Arabidopsis thaliana protein match is: nudix hydrolase homolog 5 (TAIR:AT2G04430.1); Has 358 Blast hits to 334 protein…	-	-	-	5.02905
AT2G29110	member of Putative ligand-gated ion channel subunit family protein_coding GLUTAMATE RECEPTOR 2.8 (GLR2.8) GLUTAMATE RECEPTOR 2.8 (ATGLR2.8);GLUTAMATE RECEPTOR 2.8 (GLR2.8); (GLR2.8)	-	-	-	5.11935
AT1G11210	Protein of unknown function (DUF761); FUNCTIONS IN: molecular_function unknown; INVOLVED IN: response to oxidative stress; LOCATED IN: endomembrane system; EXPRESSED IN: 10 plant structures; EXPRESSED DURING: LP.06 six leaves visible, LP.04 four leaves visible, 4 anthesis, petal differentiation and expansion stage; CONTAINS InterPro DOMAIN/s: Protein of unknown function DUF761, plant (InterPro:IP…	-	3.77214	-	5.16996
AT5G15230	Encodes gibberellin-regulated protein GASA4. Promotes GA responses and exhibits redox activity. protein_coding GAST1 PROTEIN HOMOLOG 4 (GASA4) GAST1 PROTEIN HOMOLOG 4 (GASA4)	-	-	0.708129	5.20002
AT2G40180	Encodes PP2C5, a member of the PP2C family phosphatases. PP2C5 acts as a MAPK phosphatase that positively regulates seed germination, stomatal closure and ABA-inducible gene expression. protein_coding PHOSPHATASE 2C5 (PP2C5) PHOSPHATASE 2C5 (PP2C5);PHOSPHATASE 2C5 (ATHPP2C5)	-	-	-	5.20662
AT5G35420	transposable element gene; pseudogene, hypothetical protein, similar to unknown protein (gb|AAD56332.1) transposable_element_gene	-	-	-	5.20778
AT4G30630	unknown protein; BEST Arabidopsis thaliana protein match is: unknown protein (TAIR:AT5G57910.1); Has 33 Blast hits to 33 proteins in 10 species: Archae - 0; Bacteria - 0; Metazoa - 0; Fungi - 0; Plants - 33; Viruses - 0; Other Eukaryotes - 0 (source: NCBI BLink). protein_coding	-	-	-	5.25027
AT1G36840	transposable element gene; copia-like retrotransposon family, has a 0. P-value blast match to GB:CAA31653 polyprotein (Ty1_Copia-element) (Arabidopsis thaliana) transposable_element_gene	-	-	-	5.27283
AT2G31430	Plant invertase/pectin methylesterase inhibitor superfamily protein; FUNCTIONS IN: enzyme inhibitor activity, pectinesterase inhibitor activity, pectinesterase activity; INVOLVED IN: biological_process unknown; LOCATED IN: endomembrane system; CONTAINS InterPro DOMAIN/s: Pectinesterase inhibitor (InterPro:IPR006501); BEST Arabidopsis thaliana protein match is: Plant invertase/pectin methylesteras…	-	-	-	5.3008
AT5G24110	member of WRKY Transcription Factor; Group III protein_coding WRKY DNA-BINDING PROTEIN 30 (WRKY30) ARABIDOPSIS THALIANA WRKY DNA-BINDING PROTEIN 30 (ATWRKY30);WRKY DNA-BINDING PROTEIN 30 (WRKY30)	-	-	-	5.38185
AT1G47890	receptor like protein 7 (RLP7); FUNCTIONS IN: kinase activity; INVOLVED IN: signal transduction, defense response; LOCATED IN: endomembrane system; EXPRESSED IN: stem, stamen; EXPRESSED DURING: 4 anthesis; CONTAINS InterPro DOMAIN/s: Leucine-rich repeat-containing N-terminal domain, type 2 (InterPro:IPR013210), Leucine-rich repeat (InterPro:IPR001611); BEST Arabidopsis thaliana protein match is: …	-	-	2.42319	5.40181
AT2G12505	transposable element gene; similar to unknown protein [Arabidopsis thaliana] (TAIR:AT3G47230.1) transposable_element_gene	-	-	-	5.50891
AT4G39250	RAD-like 1 (RL1); CONTAINS InterPro DOMAIN/s: Molecular chaperone, heat shock protein, Hsp40, DnaJ (InterPro:IPR015609), SANT, DNA-binding (InterPro:IPR001005), Myb, DNA-binding (InterPro:IPR014778), Homeodomain-like (InterPro:IPR009057), SANT, eukarya (InterPro:IPR017884); BEST Arabidopsis thaliana protein match is: Homeodomain-like superfamily protein (TAIR:AT2G21650.1); Has 592 Blast hits to 5…	-	-	-	5.51756
AT3G45330	Concanavalin A-like lectin protein kinase family protein; FUNCTIONS IN: kinase activity; INVOLVED IN: protein amino acid phosphorylation; LOCATED IN: endomembrane system; EXPRESSED IN: stem, leaf whorl, cauline leaf, root, cultured cell; CONTAINS InterPro DOMAIN/s: Legume lectin, beta chain (InterPro:IPR001220), Protein kinase, ATP binding site (InterPro:IPR017441), Serine/threonine-protein kinas…	-	-	-	5.53101
AT3G19350	Encodes a the C-terminal domain of poly(A) binding proteins. MPC is imprinted such that only the maternal allele is expressed in the endosperm. MPC is silenced by the action of MET1 and its expression is promoted by DEM. protein_coding MATERNALLY EXPRESSED PAB C-TERMINAL (MPC) MATERNALLY EXPRESSED PAB C-TERMINAL (MPC)	-	-	-	5.70348
AT5G44585	unknown protein; FUNCTIONS IN: molecular_function unknown; INVOLVED IN: biological_process unknown; LOCATED IN: endomembrane system; Has 30201 Blast hits to 17322 proteins in 780 species: Archae - 12; Bacteria - 1396; Metazoa - 17338; Fungi - 3422; Plants - 5037; Viruses - 0; Other Eukaryotes - 2996 (source: NCBI BLink). protein_coding	-	-	-	5.94067
AT1G21160	eukaryotic translation initiation factor 2 (eIF-2) family protein; FUNCTIONS IN: GTP binding, GTPase activity, translation initiation factor activity; INVOLVED IN: biological_process unknown; LOCATED IN: cellular_component unknown; EXPRESSED IN: 24 plant structures; EXPRESSED DURING: 13 growth stages; CONTAINS InterPro DOMAIN/s: Small GTP-binding protein (InterPro:IPR005225), Translation elongati…	-	5.14137	-	6.08505
AT5G19880	Peroxidase superfamily protein; FUNCTIONS IN: peroxidase activity, heme binding; INVOLVED IN: response to ethylene stimulus, oxidation reduction, response to oxidative stress, response to virus, N-terminal protein myristoylation; LOCATED IN: endomembrane system; EXPRESSED IN: 6 plant structures; EXPRESSED DURING: 4 anthesis, C globular stage; CONTAINS InterPro DOMAIN/s: Haem peroxidase (InterPro:…	-	-	-	6.12025
AT3G52210	S-adenosyl-L-methionine-dependent methyltransferases superfamily protein; FUNCTIONS IN: molecular_function unknown; INVOLVED IN: mRNA capping; LOCATED IN: cellular_component unknown; EXPRESSED IN: synergid; CONTAINS InterPro DOMAIN/s: mRNA capping enzyme, large subunit (InterPro:IPR004971); BEST Arabidopsis thaliana protein match is: mRNA capping enzyme family protein (TAIR:AT3G20650.1); Has 3533…	-	-	-	6.17915
AT2G32200	unknown protein; BEST Arabidopsis thaliana protein match is: unknown protein (TAIR:AT2G32210.1); Has 131 Blast hits to 131 proteins in 14 species: Archae - 0; Bacteria - 0; Metazoa - 0; Fungi - 1; Plants - 130; Viruses - 0; Other Eukaryotes - 0 (source: NCBI BLink). protein_coding	-	-	-	6.27329
AT2G26390	Serine protease inhibitor (SERPIN) family protein; FUNCTIONS IN: serine-type endopeptidase inhibitor activity; INVOLVED IN: biological_process unknown; LOCATED IN: cellular_component unknown; EXPRESSED IN: petal, root, seed; EXPRESSED DURING: 4 anthesis, E expanded cotyledon stage; CONTAINS InterPro DOMAIN/s: Protease inhibitor I4, serpin, plant (InterPro:IPR015554), Protease inhibitor I4, serpin…	-	-	-	6.45676
AT1G57835	unknown gene other_rna	-	-	-	6.51161
AT2G01026	transposable element gene; gypsy-like retrotransposon family, has a 0. P-value blast match to GB:AAD27547 polyprotein (Gypsy_Ty3-element) (Oryza sativa subsp. indica) transposable_element_gene	-	-	-	6.56654
AT4G11460	Encodes a cysteine-rich receptor-like protein kinase. protein_coding CYSTEINE-RICH RLK (RECEPTOR-LIKE PROTEIN KINASE) 30 (CRK30) CYSTEINE-RICH RLK (RECEPTOR-LIKE PROTEIN KINASE) 30 (CRK30)	-	7.38363	-	6.78753
AT3G46484	transposable element gene; CACTA-like transposase family (Tnp2/En/Spm), has a 2.9e-151 P-value blast match to GB:CAA40555 TNP2 (CACTA-element) (Antirrhinum majus) transposable_element_gene	-	-	-	6.79523
AT2G40740	member of WRKY Transcription Factor; Group III protein_coding WRKY DNA-BINDING PROTEIN 55 (WRKY55) WRKY DNA-BINDING PROTEIN 55 (WRKY55);WRKY DNA-BINDING PROTEIN 55 (ATWRKY55)	-	-	-	6.97854
AT4G01975	transposable element gene; pseudogene, similar to B, blastp match of 51% identity and 4.5e-98 P-value to GP|22830897|dbj|BAC15771.1||AB087616 B {Oryza sativa (japonica cultivar-group)} transposable_element_gene	-	7.02466	-	6.99545
AT5G35738	pseudogene, similar to transcription factor NtWRKY4, blastp match of 60% identity and 4.4e-08 P-value to GP|6174838|dbj|BAA86031.1||AB026890 transcription factor NtWRKY4 {Nicotiana tabacum} pseudogene	-	-	-	7.03386
AT1G06135	unknown protein; FUNCTIONS IN: molecular_function unknown; INVOLVED IN: biological_process unknown; LOCATED IN: endomembrane system; BEST Arabidopsis thaliana protein match is: unknown protein (TAIR:AT2G31345.1); Has 35333 Blast hits to 34131 proteins in 2444 species: Archae - 798; Bacteria - 22429; Metazoa - 974; Fungi - 991; Plants - 531; Viruses - 0; Other Eukaryotes - 9610 (source: NCBI BLink…	-	-	-	7.09968
AT4G23560	glycosyl hydrolase 9B15 (GH9B15); FUNCTIONS IN: hydrolase activity, hydrolyzing O-glycosyl compounds, catalytic activity; INVOLVED IN: carbohydrate metabolic process; LOCATED IN: endomembrane system; CONTAINS InterPro DOMAIN/s: Six-hairpin glycosidase (InterPro:IPR012341), Glycoside hydrolase, family 9, active site (InterPro:IPR018221), Six-hairpin glycosidase-like (InterPro:IPR008928), Glycoside…	-	-	-	7.11851
AT4G08093	pseudogene of unknown protein pseudogene	-	-	#DIV/0!	7.22563
AT2G29100	member of Putative ligand-gated ion channel subunit family protein_coding GLUTAMATE RECEPTOR 2.9 (GLR2.9) GLUTAMATE RECEPTOR 2.9 (ATGLR2.9);GLUTAMATE RECEPTOR 2.9 (GLR2.9);GLUTAMATE RECEPTOR 2.9 (GLR2.9)	-	-	-	7.25012
AT2G22710	transposable element gene; similar to DNA binding [Arabidopsis thaliana] (TAIR:AT4G01980.1); similar to hypothetical protein 26.t00020 [Brassica oleracea] (GB:ABD65000.1); contains InterPro domain Cyclin-like F-box; (InterPro:IPR001810); contains InterPro domain Homeodomain-related; (InterPro:IPR012287); contains InterPro domain Homeodomain-like; (InterPro:IPR009057); contains InterPro domain Myb…	#DIV/0!	11.7484	#DIV/0!	7.47133
AT2G32315	Potential natural antisense gene, locus overlaps with AT2G32310 other_rna	-	-	-	8.06013
AT4G26450	unknown protein; Has 614 Blast hits to 492 proteins in 137 species: Archae - 0; Bacteria - 94; Metazoa - 255; Fungi - 76; Plants - 69; Viruses - 0; Other Eukaryotes - 120 (source: NCBI BLink). protein_coding WPP DOMAIN INTERACTING PROTEIN 1 (WIP1)	-	-	-	8.15989
AT2G01560	Plant protein 1589 of unknown function; CONTAINS InterPro DOMAIN/s: Conserved hypothetical protein CHP01589, plant (InterPro:IPR006476); Has 88 Blast hits to 88 proteins in 31 species: Archae - 0; Bacteria - 9; Metazoa - 4; Fungi - 11; Plants - 55; Viruses - 0; Other Eukaryotes - 9 (source: NCBI BLink). protein_coding	-	5.10239	-	8.25576
AT1G49470	Family of unknown function (DUF716) ; FUNCTIONS IN: molecular_function unknown; INVOLVED IN: biological_process unknown; LOCATED IN: endomembrane system; EXPRESSED IN: 20 plant structures; EXPRESSED DURING: 10 growth stages; CONTAINS InterPro DOMAIN/s: Protein of unknown function DUF716 (InterPro:IPR006904); BEST Arabidopsis thaliana protein match is: Family of unknown function (DUF716) (TAIR:AT1…	-	-	-	10.0148
AT5G45890	Senescence-associated gene 12 (SAG12) encoding a cysteine protease influenced by cytokinin, auxin, and sugars.Localized to special vacuole found during senescence called senescence associated vacuoles which are different from central vacuole in the tonoplast composition and pH. protein_coding SENESCENCE-ASSOCIATED GENE 12 (SAG12) SENESCENCE-ASSOCIATED GENE 12 (SAG12)	-	-	-	10.7527
AT2G39415	F-box family protein; CONTAINS InterPro DOMAIN/s: F-box domain, cyclin-like (InterPro:IPR001810), F-box domain, Skp2-like (InterPro:IPR022364); BEST Arabidopsis thaliana protein match is: RNI-like superfamily protein (TAIR:AT3G18150.1); Has 35333 Blast hits to 34131 proteins in 2444 species: Archae - 798; Bacteria - 22429; Metazoa - 974; Fungi - 991; Plants - 531; Viruses - 0; Other Eukaryotes - …	-	7.90631	-	13.5411
AT2G17010	Mechanosensitive ion channel family protein; FUNCTIONS IN: molecular_function unknown; INVOLVED IN: transmembrane transport; LOCATED IN: membrane; CONTAINS InterPro DOMAIN/s: Membrane protein, At2g17000, predicted (InterPro:IPR016688), Mechanosensitive ion channel MscS (InterPro:IPR006685), Like-Sm ribonucleoprotein (LSM)-related domain (InterPro:IPR010920); BEST Arabidopsis thaliana protein matc…	-	-	-	13.5467
AT3G05700	Drought-responsive family protein; CONTAINS InterPro DOMAIN/s: Drought induced 19/ RING finger protein 114 (InterPro:IPR008598); BEST Arabidopsis thaliana protein match is: Drought-responsive family protein (TAIR:AT5G26990.1); Has 30201 Blast hits to 17322 proteins in 780 species: Archae - 12; Bacteria - 1396; Metazoa - 17338; Fungi - 3422; Plants - 5037; Viruses - 0; Other Eukaryotes - 2996 (sou…	-	-	-	19.8104
AT1G52560	HSP20-like chaperones superfamily protein; FUNCTIONS IN: molecular_function unknown; INVOLVED IN: response to high light intensity, response to hydrogen peroxide, response to heat; LOCATED IN: mitochondrion; EXPRESSED IN: 6 plant structures; EXPRESSED DURING: 4 anthesis, petal differentiation and expansion stage; CONTAINS InterPro DOMAIN/s: Heat shock protein Hsp20 (InterPro:IPR002068), HSP20-lik…	-	-	-	26.3041
AT2G43960	SWAP (Suppressor-of-White-APricot)/surp domain-containing protein; FUNCTIONS IN: RNA binding; INVOLVED IN: RNA processing; LOCATED IN: cellular_component unknown; CONTAINS InterPro DOMAIN/s: SWAP/Surp (InterPro:IPR000061); BEST Arabidopsis thaliana protein match is: SWAP (Suppressor-of-White-APricot)/surp domain-containing protein (TAIR:AT5G06520.1); Has 35333 Blast hits to 34131 proteins in 2444…	-	-	-	29.2474
AT5G25980	Myrosinase (thioglucoside glucohydrolase) gene involved in glucosinoloate metabolism. protein_coding GLUCOSIDE GLUCOHYDROLASE 2 (TGG2) BETA GLUCOSIDASE 37 (BGLU37);GLUCOSIDE GLUCOHYDROLASE 2 (TGG2)	0.0505043	-	0.0305896	-
AT5G26000	member of Glycoside Hydrolase Family 1. encodes one of two known functional myrosinase enzymes in Arabidopsis. The enzyme catalyzes the hydrolysis of glucosinolates into compounds that are toxic to various microbes and herbivores. protein_coding THIOGLUCOSIDE GLUCOHYDROLASE 1 (TGG1) THIOGLUCOSIDE GLUCOHYDROLASE 1 (TGG1); (AtTGG1);BETA GLUCOSIDASE 38 (BGLU38)	0.0671419	-	0.0600713	-
AT4G15210	cytosolic beta-amylase expressed in rosette leaves and inducible by sugar. RAM1 mutants have reduced beta amylase in leaves and stems. protein_coding BETA-AMYLASE 5 (BAM5) (AT-BETA-AMY);ARABIDOPSIS THALIANA BETA-AMYLASE (ATBETA-AMY);REDUCED BETA AMYLASE 1 (RAM1);BETA-AMYLASE 5 (BAM5); (BMY1)	-	-	0.067942	-
AT1G62360	Class I knotted-like homeodomain protein that is required for shoot apical meristem (SAM) formation during embryogenesis and for SAM function throughout the lifetime of the plant. Functions by preventing incorporation of cells in the meristem center into differentiating organ primordia. protein_coding SHOOT MERISTEMLESS (STM) SHOOT MERISTEMLESS (STM);BUMBERSHOOT 1 (BUM1);WALDMEISTER (WAM);WALDMEI…	0.562863	-	0.0691061	-
AT3G27865	snoRNA; snoRNA small_nucleolar_rna	-	-	0.0764041	-
AT2G39010	plasma membrane intrinsic protein 2E (PIP2E); FUNCTIONS IN: water channel activity; INVOLVED IN: transport, response to nematode; LOCATED IN: plasma membrane, membrane; EXPRESSED IN: 23 plant structures; EXPRESSED DURING: 13 growth stages; CONTAINS InterPro DOMAIN/s: Major intrinsic protein, conserved site (InterPro:IPR022357), Aquaporin (InterPro:IPR012269), Major intrinsic protein (InterPro:IPR…	-	2.50202	0.110008	1.9129
AT4G12470	Encodes AZI1 (AZELAIC ACID INDUCED 1). Involved in the priming of salicylic acid induction and systemic immunity triggered by pathogen or azelaic acid. protein_coding AZELAIC ACID INDUCED 1 (AZI1) AZELAIC ACID INDUCED 1 (AZI1)	0.339944	-	0.114844	1.70343
AT2G46685	Encodes a microRNA that targets several HD-ZIPIII family members including PHV, PHB, REV, ATHB-8, and ATHB-15. This particular miRNA is involved in the regulation of vascular development in inflorescence stems, primarily through the regulation of mRNA cleavage of the class III homeodomain-leucine zipper transcription factor ATHB15. MicroRNAs are regulatory RNAs with a mature length of ~21-nucleot…	-	-	0.136248	-
AT2G24210	terpene synthase 10 (TPS10); CONTAINS InterPro DOMAIN/s: Terpene synthase, metal-binding domain (InterPro:IPR005630), Terpenoid synthase (InterPro:IPR008949), Terpenoid cylases/protein prenyltransferase alpha-alpha toroid (InterPro:IPR008930), Terpene synthase-like (InterPro:IPR001906); BEST Arabidopsis thaliana protein match is: terpene synthase-like sequence-1,8-cineole (TAIR:AT3G25820.1); Has …	-	-	0.156207	-
AT1G26770	Encodes an expansin. Naming convention from the Expansin Working Group (Kende et al, Plant Mol Bio). Involved in the formation of nematode-induced syncytia in roots of Arabidopsis thaliana. protein_coding EXPANSIN A10 (EXPA10) EXPANSIN 10 (EXP10);EXPANSIN A10 (EXPA10);EXPANSIN A10 (ATEXPA10);ARABIDOPSIS THALIANA EXPANSIN 10 (AT-EXP10);ARABIDOPSIS THALIANA EXPANSIN 10 (ATEXP10);ARABIDOPSIS THALIAN…	-	-	0.159295	-
AT5G48485	encodes a putative apoplastic lipid transfer protein that is involved in systemic acquired resistance. Mutants in this gene exhibit wild-type local resistance to avirulent and virulent Pseudomonas syringae, but pathogenesis-related gene expression is abolished in uninoculated distant leaves and fail to develop SAR to virulent Pseudomonas or Peronospora parasitica. protein_coding DEFECTIVE IN INDU…	0.57678	-	0.186301	-
AT2G45660	Controls flowering and is required for CO to promote flowering. It acts downstream of FT. Overexpression of (SOC1) AGL20 suppresses not only the late flowering of plants that have functional FRI and FLC alleles but also the delayed phase transitions during the vegetative stages of development. AGL20/SOC1 acts with AGL24 to promote flowering and inflorescence meristem identity.AGL20 upregulates ex…	0.0573878	0.0834324	0.188596	0.084886
AT5G15960	cold and ABA inducible protein kin1, possibly functions as an anti-freeze protein. Transcript level of this gene is induced by cold, ABA, dehydration and osmoticum (mannitol). However, protein activity of GUS fused to the promoter of this gene is inhibited by cold treatment, suggesting an inhibition of the protein by increased transcript level. protein_coding (KIN1) (KIN1)	0.0388398	-	0.190519	-
AT1G19940	glycosyl hydrolase 9B5 (GH9B5); FUNCTIONS IN: hydrolase activity, hydrolyzing O-glycosyl compounds, catalytic activity; INVOLVED IN: carbohydrate metabolic process; LOCATED IN: endomembrane system; EXPRESSED IN: 18 plant structures; EXPRESSED DURING: 11 growth stages; CONTAINS InterPro DOMAIN/s: Six-hairpin glycosidase (InterPro:IPR012341), Glycoside hydrolase, family 9, active site (InterPro:IPR…	-	-	0.195527	-
AT1G10640	Pectin lyase-like superfamily protein; FUNCTIONS IN: polygalacturonase activity; INVOLVED IN: carbohydrate metabolic process; LOCATED IN: cellular_component unknown; EXPRESSED IN: 18 plant structures; EXPRESSED DURING: 11 growth stages; CONTAINS InterPro DOMAIN/s: Pectin lyase fold/virulence factor (InterPro:IPR011050), Parallel beta-helix repeat (InterPro:IPR006626), Glycoside hydrolase, family …	-	-	0.21425	-
AT1G32560	Encodes LEA4-1, a member of the Late Embryogenesis Abundant (LEA) proteins which typically accumulate in response to low water availability conditions imposed during development or by the environment. protein_coding LATE EMBRYOGENESIS ABUNDANT 4-1 (AtLEA4-1) LATE EMBRYOGENESIS ABUNDANT 4-1 (LEA4-1);LATE EMBRYOGENESIS ABUNDANT 4-1 (AtLEA4-1)	-	-	0.242341	-
AT2G39030	Encodes a protein that acts as an ornithine N-delta-acetyltransferase, leading to the formation of N-delta-actetylornithine. This compound is likely used in plant defense and levels of it are increased in Arabidopsis plants in response to MeJA and ABA. protein_coding N-ACETYLTRANSFERASE ACTIVITY 1 (NATA1) N-ACETYLTRANSFERASE ACTIVITY 1 (NATA1)	-	-	0.25691	-
AT3G22120	cell wall-plasma membrane linker protein homolog (CWLP) protein_coding CELL WALL-PLASMA MEMBRANE LINKER PROTEIN (CWLP) CELL WALL-PLASMA MEMBRANE LINKER PROTEIN (CWLP)	-	-	0.264687	-
AT2G19520	Controls flowering. protein_coding (FVE) (FVE); (ACG1); (ATMSI4); (NFC4); (NFC04);MULTICOPY SUPPRESSOR OF IRA1 4 (MSI4)	0.300786	0.235917	0.280095	0.193494
AT3G22121	Potential natural antisense gene, locus overlaps with AT3G22120 other_rna	-	-	0.290793	-
AT2G32487	unknown protein; FUNCTIONS IN: molecular_function unknown; INVOLVED IN: biological_process unknown; LOCATED IN: endomembrane system; Has 1 Blast hits to 1 proteins in 1 species: Archae - 0; Bacteria - 0; Metazoa - 0; Fungi - 0; Plants - 1; Viruses - 0; Other Eukaryotes - 0 (source: NCBI BLink). protein_coding	-	-	0.291818	-
AT5G13140	Pollen Ole e 1 allergen and extensin family protein; CONTAINS InterPro DOMAIN/s: Pollen Ole e 1 allergen/extensin (InterPro:IPR006041); BEST Arabidopsis thaliana protein match is: Pollen Ole e 1 allergen and extensin family protein (TAIR:AT3G26960.1); Has 1807 Blast hits to 1807 proteins in 277 species: Archae - 0; Bacteria - 0; Metazoa - 736; Fungi - 347; Plants - 385; Viruses - 0; Other Eukaryo…	-	-	0.292962	-
AT2G30570	Encodes PsbW, a protein similar to photosystem II reaction center subunit W. Loss of PsbW destabilizes the supramolecular organization of PSII. protein_coding PHOTOSYSTEM II REACTION CENTER W (PSBW) PHOTOSYSTEM II REACTION CENTER W (PSBW)	-	-	0.297453	-
AT2G30766	unknown protein; FUNCTIONS IN: molecular_function unknown; INVOLVED IN: biological_process unknown; LOCATED IN: cellular_component unknown; Has 30201 Blast hits to 17322 proteins in 780 species: Archae - 12; Bacteria - 1396; Metazoa - 17338; Fungi - 3422; Plants - 5037; Viruses - 0; Other Eukaryotes - 2996 (source: NCBI BLink). protein_coding	-	-	0.306892	-
AT3G61490	Pectin lyase-like superfamily protein; FUNCTIONS IN: polygalacturonase activity; INVOLVED IN: carbohydrate metabolic process; LOCATED IN: endomembrane system; EXPRESSED IN: 22 plant structures; EXPRESSED DURING: 14 growth stages; CONTAINS InterPro DOMAIN/s: Pectin lyase fold/virulence factor (InterPro:IPR011050), Glycoside hydrolase, family 28 (InterPro:IPR000743), Pectin lyase fold (InterPro:IPR…	-	-	0.311075	-
AT2G37770	Encodes an NADPH-dependent aldo-keto reductase that can act on a wide variety of substrates in vitro including saturated and unsaturated aldehydes, steroids, and sugars. GFP-tagged AKR4C9 localizes to the chloroplast where it may play a role in detoxifying reactive carbonyl compounds that threaten to impair the photosynthetic process. Transcript levels for this gene are up-regulated in response t…	-	-	0.322296	-
AT4G08870	Encodes one of the two arginase in the genome. Gene expression is enhanced by methyl jasmonate treatment. It is involved in the defense response to B.cinerea. protein_coding ARGININE AMIDOHYDROLASE 2 (ARGAH2) ARGININE AMIDOHYDROLASE 2 (ARGAH2)	-	-	0.326879	-
AT5G38980	unknown protein; FUNCTIONS IN: molecular_function unknown; INVOLVED IN: biological_process unknown; LOCATED IN: endomembrane system; EXPRESSED IN: 22 plant structures; EXPRESSED DURING: 13 growth stages; Has 3 Blast hits to 3 proteins in 1 species: Archae - 0; Bacteria - 0; Metazoa - 0; Fungi - 0; Plants - 3; Viruses - 0; Other Eukaryotes - 0 (source: NCBI BLink). protein_coding	-	-	0.331359	-
AT1G47395	unknown protein; FUNCTIONS IN: molecular_function unknown; INVOLVED IN: biological_process unknown; LOCATED IN: endomembrane system; BEST Arabidopsis thaliana protein match is: unknown protein (TAIR:AT1G47400.1); Has 9 Blast hits to 9 proteins in 2 species: Archae - 0; Bacteria - 0; Metazoa - 0; Fungi - 0; Plants - 9; Viruses - 0; Other Eukaryotes - 0 (source: NCBI BLink). protein_coding	4.30203	-	0.331962	-
AT1G63910	member of MYB3R- and R2R3- type MYB- encoding genes protein_coding MYB DOMAIN PROTEIN 103 (AtMYB103) MYB DOMAIN PROTEIN 103 (MYB103);MYB DOMAIN PROTEIN 103 (AtMYB103)	-	-	0.333866	-
AT2G05100	Lhcb2.1 protein encoding a subunit of the light harvesting complex II. Member of a gene family with high degree of sequence similarity. Initially LHCB2.3 was considered as a separate gene but appears to be an allele of LHCB2.1. protein_coding PHOTOSYSTEM II LIGHT HARVESTING COMPLEX GENE 2.1 (LHCB2.1) LIGHT-HARVESTING CHLOROPHYLL B-BINDING 2 (LHCB2);PHOTOSYSTEM II LIGHT HARVESTING COMPLEX GENE 2.1…	-	-	0.34161	-
AT4G21280	Encodes the PsbQ subunit of the oxygen evolving complex of photosystem II. protein_coding PHOTOSYSTEM II SUBUNIT QA (PSBQA) PHOTOSYSTEM II SUBUNIT Q (PSBQ);PHOTOSYSTEM II SUBUNIT QA (PSBQA);PHOTOSYSTEM II SUBUNIT Q-1 (PSBQ-1)	-	-	0.348882	-
AT5G46110	Encodes a chloroplast triose phosphate / 3-phosphoglycerate translocator that transports triose phosphates derived from the Calvin cycle in the stroma to the cytosol for use in sucrose synthesis and other biosynthetic processes. A tpt mutant has altered acclimation responses. protein_coding ACCLIMATION OF PHOTOSYNTHESIS TO ENVIRONMENT 2 (APE2) TRIOSE-PHOSPHATE &#8260; PHOSPHATE TRANSLOCATOR (TPT)…	0.483436	-	0.35389	-
AT1G27760	Encodes a protein with similarity to human interferon-related developmental regulator (IFRD)that is involved in salt tolerance. Loss of function mutations are hypersensitive to salt stress and have reduced fertility. SAT32 is found in the cytoplasm but appears to translocate to the nucleus when plants are subject to salt stress. protein_coding SALT-TOLERANCE 32 (SAT32) SALT-TOLERANCE 32 (SAT32);S…	0.430653	-	0.367326	-
AT2G12461	unknown protein; Has 30201 Blast hits to 17322 proteins in 780 species: Archae - 12; Bacteria - 1396; Metazoa - 17338; Fungi - 3422; Plants - 5037; Viruses - 0; Other Eukaryotes - 2996 (source: NCBI BLink). protein_coding	-	-	0.367331	-
AT3G30340	nodulin MtN21-like transporter family protein protein_coding	-	-	0.370419	-
AT4G10300	RmlC-like cupins superfamily protein; FUNCTIONS IN: molecular_function unknown; LOCATED IN: chloroplast; EXPRESSED IN: 22 plant structures; EXPRESSED DURING: 14 growth stages; CONTAINS InterPro DOMAIN/s: Cupin, RmlC-type (InterPro:IPR011051), Protein of unknown function DUF861, cupin-3 (InterPro:IPR008579), RmlC-like jelly roll fold (InterPro:IPR014710); BEST Arabidopsis thaliana protein match is…	0.442722	-	0.375111	-
AT3G21720	Encodes a glyoxylate cycle enzyme isocitrate lyase (ICL). protein_coding ISOCITRATE LYASE (ICL) ISOCITRATE LYASE (ICL)	-	-	0.378959	-
AT1G66783	Encodes a microRNA that targets several SPL family members, including SPL3,4, and 5. By regulating the expression of SPL3 (and probably also SPL4 and SPL5), this microRNA regulates vegetative phase change. MicroRNAs are regulatory RNAs with a mature length of ~21-nucleotides that are processed from hairpin precursors by Dicer-like enzymes. MicroRNAs can negatively regulate gene expression by atte…	-	-	0.391332	-
AT5G48100	Encodes a protein that is similar to laccase-like polyphenol oxidases. Involved in lignin and flavonoids biosynthesis. It has four conserved copper binding domains. Expressed in developing testa, where it colocalizes with the flavonoid end products proanthocyanidins and flavonols. Mutant plants exhibited a delay in developmentally determined browning of the testa, characterized by the pale brown …	-	-	0.394955	-
AT1G29930	Subunit of light-harvesting complex II (LHCII),which absorbs light and transfers energy to the photosynthetic reaction center. protein_coding CHLOROPHYLL A/B BINDING PROTEIN 1 (CAB1) CHLOROPHYLL A/B BINDING PROTEIN 1 (CAB1); (AB140);CELLULOSE SYNTHASE LIKE C8 (CLSC8);LIGHT-HARVESTING CHLOROPHYLL A/B-PROTEIN 1.3 (LHCB1.3);CHLOROPHYLL A/B PROTEIN 140 (CAB140)	0.710171	-	0.397768	-
AT3G45140	Chloroplast lipoxygenase required for wound-induced jasmonic acid accumulation in Arabidopsis.Mutants are resistant to Staphylococcus aureus and accumulate salicylic acid upon infection. protein_coding LIPOXYGENASE 2 (LOX2) LIPOXYGENASE 2 (LOX2);ARABIODOPSIS THALIANA LIPOXYGENASE 2 (ATLOX2)	-	-	0.397802	-
AT5G53370	pectin methylesterase PCR fragment F (PMEPCRF); FUNCTIONS IN: pectinesterase activity; INVOLVED IN: cell wall modification; LOCATED IN: cell wall; EXPRESSED IN: 22 plant structures; EXPRESSED DURING: 13 growth stages; CONTAINS InterPro DOMAIN/s: Pectinesterase, active site (InterPro:IPR018040), Pectin lyase fold/virulence factor (InterPro:IPR011050), Pectinesterase, catalytic (InterPro:IPR000070)…	0.699869	-	0.411911	-
AT4G13540	unknown protein; INVOLVED IN: N-terminal protein myristoylation; BEST Arabidopsis thaliana protein match is: unknown protein (TAIR:AT3G23930.1); Has 4658 Blast hits to 3455 proteins in 431 species: Archae - 39; Bacteria - 387; Metazoa - 1842; Fungi - 436; Plants - 133; Viruses - 38; Other Eukaryotes - 1783 (source: NCBI BLink). protein_coding	-	-	0.420866	-
AT3G61470	Encodes a component of the light harvesting antenna complex of photosystem I. protein_coding PHOTOSYSTEM I LIGHT HARVESTING COMPLEX GENE 2 (LHCA2) PHOTOSYSTEM I LIGHT HARVESTING COMPLEX GENE 2 (LHCA2)	-	-	0.426877	-
AT3G59010	pectin methylesterase 61 (PME61); FUNCTIONS IN: enzyme inhibitor activity, pectinesterase activity; INVOLVED IN: cell wall modification; LOCATED IN: cell wall, plant-type cell wall; EXPRESSED IN: 19 plant structures; EXPRESSED DURING: 13 growth stages; CONTAINS InterPro DOMAIN/s: Pectinesterase, active site (InterPro:IPR018040), Pectin lyase fold/virulence factor (InterPro:IPR011050), Pectinester…	-	-	0.428972	-
AT2G05380	glycine-rich protein 3 short isoform (GRP3S) mRNA, complete protein_coding GLYCINE-RICH PROTEIN 3 SHORT ISOFORM (GRP3S) GLYCINE-RICH PROTEIN 3 SHORT ISOFORM (GRP3S)	0.491318	-	0.436822	-
AT4G18280	glycine-rich cell wall protein-related; Has 30201 Blast hits to 17322 proteins in 780 species: Archae - 12; Bacteria - 1396; Metazoa - 17338; Fungi - 3422; Plants - 5037; Viruses - 0; Other Eukaryotes - 2996 (source: NCBI BLink). protein_coding	-	-	0.441917	-
AT2G05070	Encodes Lhcb2.2. Belongs to the Lhc super-gene family encodes the light-harvesting chlorophyll a/b-binding (LHC) proteins that constitute the antenna system of the photosynthetic apparatus. protein_coding PHOTOSYSTEM II LIGHT HARVESTING COMPLEX GENE 2.2 (LHCB2.2) LIGHT-HARVESTING CHLOROPHYLL B-BINDING 2 (LHCB2);PHOTOSYSTEM II LIGHT HARVESTING COMPLEX GENE 2.2 (LHCB2.2)	-	-	0.442159	-
AT1G52700	alpha/beta-Hydrolases superfamily protein; FUNCTIONS IN: hydrolase activity, carboxylesterase activity; INVOLVED IN: biological_process unknown; EXPRESSED IN: 11 plant structures; EXPRESSED DURING: 7 growth stages; CONTAINS InterPro DOMAIN/s: Phospholipase/carboxylesterase (InterPro:IPR003140); BEST Arabidopsis thaliana protein match is: alpha/beta-Hydrolases superfamily protein (TAIR:AT3G15650.2…	-	-	0.442566	-
AT3G61220	CytADR/SDR1 is an aldehyde reductase that catalyzes the reduction of the aldehyde carbonyl groups on alpha,beta-unsaturated aldehydes with more than 5 carbons in vitro. It can also act on menthone and neomenthol in vitro, but these do not represent likely endogenous activities of this enzyme in planta. GFP-tagged CytADR appears to localize to the cytosol where it likely plays a role in detoxifyin…	-	0.293434	0.4472	-
AT1G62500	Bifunctional inhibitor/lipid-transfer protein/seed storage 2S albumin superfamily protein; FUNCTIONS IN: lipid binding; INVOLVED IN: lipid transport; LOCATED IN: endomembrane system; EXPRESSED IN: 17 plant structures; EXPRESSED DURING: 8 growth stages; CONTAINS InterPro DOMAIN/s: Bifunctional inhibitor/plant lipid transfer protein/seed storage (InterPro:IPR016140), Plant lipid transfer protein/se…	1.88977	-	0.447383	-
AT1G29195	unknown protein; FUNCTIONS IN: molecular_function unknown; INVOLVED IN: biological_process unknown; LOCATED IN: chloroplast; EXPRESSED IN: 13 plant structures; EXPRESSED DURING: 4 anthesis, C globular stage, 4 leaf senescence stage, petal differentiation and expansion stage; BEST Arabidopsis thaliana protein match is: unknown protein (TAIR:AT2G30230.1); Has 180 Blast hits to 180 proteins in 14 sp…	-	-	0.451703	-
AT1G64900	Encodes cytochrome P450 (CYP89A2). protein_coding "CYTOCHROME P450, FAMILY 89, SUBFAMILY A, POLYPEPTIDE 2" (CYP89A2) (CYP89);"CYTOCHROME P450, FAMILY 89, SUBFAMILY A, POLYPEPTIDE 2" (CYP89A2)	-	-	0.451794	-
AT5G38410	Encodes a member of the Rubisco small subunit (RBCS) multigene family: RBCS1A (At1g67090), RBCS1B (At5g38430), RBCS2B (At5g38420), and RBCS3B (At5g38410). Functions to yield sufficient Rubisco content for leaf photosynthetic capacity. protein_coding RUBISCO SMALL SUBUNIT 3B (RBCS3B) RIBULOSE BISPHOSPHATE CARBOXYLASE SMALL CHAIN 1A (RBCS1A);RUBISCO SMALL SUBUNIT 3B (RBCS3B)	-	-	0.453284	-
AT1G12805	nucleotide binding; Has 35333 Blast hits to 34131 proteins in 2444 species: Archae - 798; Bacteria - 22429; Metazoa - 974; Fungi - 991; Plants - 531; Viruses - 0; Other Eukaryotes - 9610 (source: NCBI BLink). protein_coding	2.23234	-	0.454755	-
AT3G53720	member of Putative Na+/H+ antiporter family. Involved in the osmoregulation through K(+) fluxes and possibly pH modulation of an active endomembrane system in guard cells. protein_coding CATION/H+ EXCHANGER 20 (CHX20) CATION/H+ EXCHANGER 20 (CHX20);CATION/H+ EXCHANGER 20 (ATCHX20)	-	-	0.456041	-
AT3G21750	Encodes a glucosyltransferase that can attach glucose to a number of hydroxylated phenolic compounds as well as quercetins in vitro protein_coding UDP-GLUCOSYL TRANSFERASE 71B1 (UGT71B1) UDP-GLUCOSYL TRANSFERASE 71B1 (UGT71B1)	-	-	0.456173	-
AT2G43520	Encodes putative trypsin inhibitor protein which may function in defense against herbivory. Member of the defensin-like (DEFL) family. protein_coding TRYPSIN INHIBITOR PROTEIN 2 (TI2) TRYPSIN INHIBITOR PROTEIN 2 (TI2);TRYPSIN INHIBITOR PROTEIN 2 (ATTI2)	-	-	0.456221	-
AT3G61880	Encodes a cytochrome p450 monooxygenase. Overexpression of this gene allows fruit growth independently of fertilization. The gene is normally expressed only in floral organs(during the Arabidopsis stage 14 flower) and in the funiculus at anthesis. protein_coding CYTOCHROME P450 78A9 (CYP78A9) CYTOCHROME P450 78A9 (CYP78A9)	-	-	0.456396	-
AT1G51000	unknown protein; BEST Arabidopsis thaliana protein match is: unknown protein (TAIR:AT1G51020.1); Has 19 Blast hits to 16 proteins in 2 species: Archae - 0; Bacteria - 0; Metazoa - 0; Fungi - 0; Plants - 19; Viruses - 0; Other Eukaryotes - 0 (source: NCBI BLink). protein_coding	-	-	0.459696	-
AT3G15720	Pectin lyase-like superfamily protein; FUNCTIONS IN: polygalacturonase activity; INVOLVED IN: response to cyclopentenone, carbohydrate metabolic process; LOCATED IN: anchored to plasma membrane, anchored to membrane, plant-type cell wall; EXPRESSED IN: 21 plant structures; EXPRESSED DURING: 13 growth stages; CONTAINS InterPro DOMAIN/s: Pectin lyase fold/virulence factor (InterPro:IPR011050), Glyc…	1.85524	-	0.45978	-
AT4G02280	Encodes a protein with sucrose synthase activity (SUS3). It appears to be important for sucrose metabolism in developing seeds, especially during the late maturation phase, about 18 days after flowering. protein_coding SUCROSE SYNTHASE 3 (SUS3) (ATSUS3);SUCROSE SYNTHASE 3 (SUS3)	-	-	0.460114	-
AT1G50090	D-aminoacid aminotransferase-like PLP-dependent enzymes superfamily protein; FUNCTIONS IN: branched-chain-amino-acid transaminase activity, catalytic activity; INVOLVED IN: branched chain family amino acid metabolic process, metabolic process; LOCATED IN: cellular_component unknown; EXPRESSED IN: root; CONTAINS InterPro DOMAIN/s: Aminotransferase, class IV (InterPro:IPR001544), Aminotransferase, …	-	-	0.460742	-
AT5G15970	Encodes a gene that can be induced by cold and abscisic acid and may be involved in cold acclimation and salt tolerance. protein_coding (KIN2) (KIN2);COLD-RESPONSIVE 6.6 (COR6.6); (AtCor6.6)	0.671066	-	0.462273	-
AT4G15440	Encodes a hydroperoxide lyase. Also a member of the CYP74B cytochrome p450 family. In the ecotype Columbia (Col) the gene contains a 10-nucleotide deletion in its first exon that causes it to code for a truncated protein that results in a non-functional hydroperoxide lyase. protein_coding HYDROPEROXIDE LYASE 1 (HPL1) HYDROPEROXIDE LYASE 1 (HPL1); (CYP74B2)	-	-	0.463758	-
AT1G32540	Encodes a protein with 3 plant-specific zinc finger domains that acts as a positive regulator of cell death. protein_coding LSD ONE LIKE 1 (LOL1) LSD ONE LIKE 1 (LOL1)	-	-	0.467986	-
AT1G61520	PSI type III chlorophyll a/b-binding protein (Lhca3*1) protein_coding PHOTOSYSTEM I LIGHT HARVESTING COMPLEX GENE 3 (LHCA3) PHOTOSYSTEM I LIGHT HARVESTING COMPLEX GENE 3 (LHCA3)	-	-	0.476029	-
AT1G51020	unknown protein; BEST Arabidopsis thaliana protein match is: unknown protein (TAIR:AT1G51010.1). protein_coding	3.36533	-	0.476918	-
AT3G11930	Adenine nucleotide alpha hydrolases-like superfamily protein; FUNCTIONS IN: molecular_function unknown; INVOLVED IN: response to stress; LOCATED IN: cellular_component unknown; EXPRESSED IN: 18 plant structures; EXPRESSED DURING: 9 growth stages; CONTAINS InterPro DOMAIN/s: UspA (InterPro:IPR006016), Rossmann-like alpha/beta/alpha sandwich fold (InterPro:IPR014729), Universal stress protein A (In…	-	-	0.47747	-
AT1G31330	Encodes subunit F of photosystem I. protein_coding PHOTOSYSTEM I SUBUNIT F (PSAF) PHOTOSYSTEM I SUBUNIT F (PSAF)	-	-	0.480441	1.42827
AT5G62920	Encodes a Type-A response regulator that is responsive to cytokinin treatment. Its C-ter domain is very short in comparison to other Arabidopsis ARRs (17 total). Arr6 protein is stabilized by cytokinin. protein_coding RESPONSE REGULATOR 6 (ARR6) RESPONSE REGULATOR 6 (ARR6)	-	-	0.482035	-
AT4G04410	transposable element gene; copia-like retrotransposon family, has a 1.7e-176 P-value blast match to dbj|BAA78426.1| polyprotein (AtRE2-1) (Arabidopsis thaliana) (Ty1_Copia-element) transposable_element_gene	0.315384	-	0.482341	-
AT5G42146	unknown protein; Has 98 Blast hits to 98 proteins in 12 species: Archae - 0; Bacteria - 0; Metazoa - 0; Fungi - 0; Plants - 98; Viruses - 0; Other Eukaryotes - 0 (source: NCBI BLink). protein_coding	-	-	0.483745	-
AT3G04310	unknown protein; Has 44 Blast hits to 44 proteins in 12 species: Archae - 0; Bacteria - 0; Metazoa - 0; Fungi - 0; Plants - 44; Viruses - 0; Other Eukaryotes - 0 (source: NCBI BLink). protein_coding	-	-	0.484083	-
AT4G28840	unknown protein; FUNCTIONS IN: molecular_function unknown; INVOLVED IN: biological_process unknown; LOCATED IN: chloroplast; BEST Arabidopsis thaliana protein match is: unknown protein (TAIR:AT2G20080.1); Has 71 Blast hits to 69 proteins in 15 species: Archae - 0; Bacteria - 0; Metazoa - 2; Fungi - 0; Plants - 67; Viruses - 0; Other Eukaryotes - 2 (source: NCBI BLink). protein_coding	-	-	0.495235	-
AT1G76470	NAD(P)-binding Rossmann-fold superfamily protein; FUNCTIONS IN: coenzyme binding, binding, cinnamoyl-CoA reductase activity, catalytic activity; INVOLVED IN: lignin biosynthetic process, cellular metabolic process, metabolic process; LOCATED IN: endomembrane system; EXPRESSED IN: leaf whorl, sepal, male gametophyte, flower, stamen; EXPRESSED DURING: 4 anthesis, petal differentiation and expansion…	-	-	0.49885	-
AT2G14200	transposable element gene; copia-like retrotransposon family, has a 3.0e-133 P-value blast match to gb|AAO73523.1| gag-pol polyprotein (Glycine max) (SIRE1) (Ty1_Copia-family) transposable_element_gene	-	0	-	-
AT4G19902	unknown pseudogene pseudogene	-	0.117425	-	-
AT5G15805	pre-tRNA; tRNA-Ile (anticodon: AAT) pre_trna	-	0.123022	-	-
AT1G49320	Encodes USPL1, a BURP domain protein targeted to the protein storage vacuoles. Overexpression of USPL1 affects seed development, protein storage vacuoles and lipid vesicles morphology and function. protein_coding UNKNOWN SEED PROTEIN LIKE 1 (USPL1) UNKNOWN SEED PROTEIN LIKE 1 (ATUSPL1);UNKNOWN SEED PROTEIN LIKE 1 (USPL1)	0.518399	0.128649	-	0.558979
AT3G16410	Encodes a nitrile-specifier protein NSP4. NSP4 is one out of five (At3g16400/NSP1, At2g33070/NSP2, At3g16390/NSP3, At3g16410/NSP4 and At5g48180/NSP5) A. thaliana epithiospecifier protein (ESP) homologues that promote simple nitrile, but not epithionitrile or thiocyanate formation. protein_coding NITRILE SPECIFIER PROTEIN 4 (NSP4) NITRILE SPECIFIER PROTEIN 4 (NSP4)	2.26779	0.145548	-	0.16027
AT3G51915	unknown protein; FUNCTIONS IN: molecular_function unknown; INVOLVED IN: biological_process unknown; LOCATED IN: cellular_component unknown; Has 0 Blast hits to 0 proteins in 0 species (source: NCBI BLink). protein_coding	-	0.176785	-	-
AT1G11080	serine carboxypeptidase-like 31 (scpl31); FUNCTIONS IN: serine-type carboxypeptidase activity; INVOLVED IN: proteolysis; LOCATED IN: endomembrane system; EXPRESSED IN: 17 plant structures; EXPRESSED DURING: 4 anthesis, C globular stage, petal differentiation and expansion stage, E expanded cotyledon stage, D bilateral stage; CONTAINS InterPro DOMAIN/s: Peptidase S10, serine carboxypeptidase (Inte…	0.453444	0.177152	-	0.484888
AT4G29780	unknown protein; BEST Arabidopsis thaliana protein match is: unknown protein (TAIR:AT5G12010.1); Has 945 Blast hits to 944 proteins in 87 species: Archae - 0; Bacteria - 0; Metazoa - 519; Fungi - 43; Plants - 365; Viruses - 0; Other Eukaryotes - 18 (source: NCBI BLink). protein_coding	3.94241	0.177624	-	-
AT4G27654	unknown protein; FUNCTIONS IN: molecular_function unknown; INVOLVED IN: biological_process unknown; LOCATED IN: endomembrane system; EXPRESSED IN: 17 plant structures; EXPRESSED DURING: 9 growth stages; Has 30201 Blast hits to 17322 proteins in 780 species: Archae - 12; Bacteria - 1396; Metazoa - 17338; Fungi - 3422; Plants - 5037; Viruses - 0; Other Eukaryotes - 2996 (source: NCBI BLink). protei…	3.15559	0.197269	2.26049	-
AT5G37980	Zinc-binding dehydrogenase family protein; FUNCTIONS IN: oxidoreductase activity, binding, catalytic activity, zinc ion binding; INVOLVED IN: response to oxidative stress, response to cyclopentenone; EXPRESSED IN: inflorescence meristem, leaf whorl, root; CONTAINS InterPro DOMAIN/s: GroES-like (InterPro:IPR011032), NAD(P)-binding domain (InterPro:IPR016040), Alcohol dehydrogenase, C-terminal (Int…	-	0.211989	-	-
AT3G60140	Encodes a protein similar to beta-glucosidase and is a member of glycoside hydrolase family 1. Expression is induced after 24 hours of dark treatment, in senescing leaves and treatment with exogenous photosynthesis inhibitor. Induction of gene expression was suppressed in excised leaves supplied with sugar. The authors suggest that the gene's expression pattern is responding to the level of sugar…	0.272539	0.226837	-	-
AT5G59820	Encodes a zinc finger protein involved in high light and cold acclimation. Overexpression of this putative transcription factor increases the expression level of 9 cold-responsive genes and represses the expression level of 15 cold-responsive genes, including CBF genes. Also, lines overexpressing this gene exhibits a small but reproducible increase in freeze tolerance. Because of the repression o…	1.88227	0.235628	1.39787	1.54724
AT3G23170	unknown protein; BEST Arabidopsis thaliana protein match is: unknown protein (TAIR:AT4G14450.1); Has 74 Blast hits to 74 proteins in 6 species: Archae - 0; Bacteria - 0; Metazoa - 0; Fungi - 0; Plants - 74; Viruses - 0; Other Eukaryotes - 0 (source: NCBI BLink). protein_coding	1.96396	0.240201	-	1.36245
AT1G18300	nudix hydrolase homolog 4 (NUDT4); FUNCTIONS IN: hydrolase activity; LOCATED IN: cytosol; EXPRESSED IN: stem, root, leaf; CONTAINS InterPro DOMAIN/s: NUDIX hydrolase domain-like (InterPro:IPR015797), NUDIX hydrolase, conserved site (InterPro:IPR020084), NUDIX hydrolase domain (InterPro:IPR000086); BEST Arabidopsis thaliana protein match is: nudix hydrolase homolog 21 (TAIR:AT1G73540.1); Has 1264 …	4.11622	0.245023	1.65476	1.68743
AT5G60460	Preprotein translocase Sec, Sec61-beta subunit protein; FUNCTIONS IN: protein transporter activity; INVOLVED IN: protein transport; LOCATED IN: plasma membrane; EXPRESSED IN: 22 plant structures; EXPRESSED DURING: 13 growth stages; CONTAINS InterPro DOMAIN/s: Preprotein translocase Sec, Sec61-beta subunit, eukarya (InterPro:IPR016482), Preprotein translocase Sec, Sec61-beta subunit (InterPro:IPR0…	-	0.246519	-	-
AT3G23250	Member of the R2R3 factor gene family. protein_coding MYB DOMAIN PROTEIN 15 (MYB15) MYB DOMAIN PROTEIN 15 (MYB15);MYB DOMAIN PROTEIN 15 (ATMYB15); (ATY19)	2.38481	0.252049	1.96466	1.63735
AT5G17350	unknown protein; FUNCTIONS IN: molecular_function unknown; INVOLVED IN: N-terminal protein myristoylation; LOCATED IN: cellular_component unknown; EXPRESSED IN: 15 plant structures; EXPRESSED DURING: 8 growth stages; BEST Arabidopsis thaliana protein match is: unknown protein (TAIR:AT3G03280.1); Has 1807 Blast hits to 1807 proteins in 277 species: Archae - 0; Bacteria - 0; Metazoa - 736; Fungi - …	2.46169	0.25918	1.68225	-
AT3G10930	unknown protein; FUNCTIONS IN: molecular_function unknown; INVOLVED IN: biological_process unknown; LOCATED IN: mitochondrion; EXPRESSED IN: 18 plant structures; EXPRESSED DURING: 9 growth stages; Has 1 Blast hits to 1 proteins in 1 species: Archae - 0; Bacteria - 0; Metazoa - 0; Fungi - 0; Plants - 1; Viruses - 0; Other Eukaryotes - 0 (source: NCBI BLink). protein_coding	2.52122	0.261016	1.69873	1.96166
AT4G25470	Encodes a member of the DREB subfamily A-1 of ERF/AP2 transcription factor family (CBF2). The protein contains one AP2 domain. There are six members in this subfamily, including CBF1, CBF2, and CBF3. This gene is involved in response to low temperature, abscisic acid, and circadian rhythm. Overexpressing this gene leads to increased freeze tolerance and induces the expression level of 85 cold-ind…	3.89622	0.261201	-	-
AT1G35140	EXL1 is involved in the C-starvation response. Phenotypic changes of an exl1 loss of function mutant became evident only under corresponding experimental conditions. For example, the mutant showed diminished biomass production in a short-day/low light growth regime, impaired survival during extended night, and impaired survival of anoxia stress. protein_coding PHOSPHATE-INDUCED 1 (PHI-1) PHOSPHAT…	2.35176	0.263526	-	-
AT1G74890	Encodes a nuclear response regulator that acts as a negative regulator in cytokinin-mediated signal transduction. Transcript accumulates in leaves and roots in response to cytokinin treatment. protein_coding RESPONSE REGULATOR 15 (ARR15) RESPONSE REGULATOR 15 (ARR15)	-	0.264882	-	-
AT4G27652	unknown protein; BEST Arabidopsis thaliana protein match is: unknown protein (TAIR:AT4G27657.1); Has 30201 Blast hits to 17322 proteins in 780 species: Archae - 12; Bacteria - 1396; Metazoa - 17338; Fungi - 3422; Plants - 5037; Viruses - 0; Other Eukaryotes - 2996 (source: NCBI BLink). protein_coding	2.27301	0.267269	1.91568	-
AT1G73540	nudix hydrolase homolog 21 (NUDT21); FUNCTIONS IN: hydrolase activity; INVOLVED IN: biological_process unknown; LOCATED IN: chloroplast; EXPRESSED IN: 24 plant structures; EXPRESSED DURING: 15 growth stages; CONTAINS InterPro DOMAIN/s: NUDIX hydrolase domain-like (InterPro:IPR015797), NUDIX hydrolase, conserved site (InterPro:IPR020084), NUDIX hydrolase domain (InterPro:IPR000086); BEST Arabidops…	3.28273	0.272183	1.76317	-
AT5G57560	Encodes a cell wall-modifying enzyme, rapidly upregulated in response to environmental stimuli protein_coding TOUCH 4 (TCH4) XYLOGLUCAN ENDOTRANSGLUCOSYLASE/HYDROLASE 22 (XTH22);TOUCH 4 (TCH4)	2.54081	0.27432	2.04342	1.40779
AT4G08950	EXORDIUM (EXO); FUNCTIONS IN: molecular_function unknown; INVOLVED IN: response to brassinosteroid stimulus; LOCATED IN: cell wall, plant-type cell wall; EXPRESSED IN: 21 plant structures; EXPRESSED DURING: 13 growth stages; CONTAINS InterPro DOMAIN/s: Phosphate-induced protein 1 (InterPro:IPR006766); BEST Arabidopsis thaliana protein match is: Phosphate-responsive 1 family protein (TAIR:AT1G3514…	1.86539	0.281242	1.52624	-
AT1G74930	encodes a member of the DREB subfamily A-5 of ERF/AP2 transcription factor family. The protein contains one AP2 domain. There are 15 members in this subfamily including RAP2.1, RAP2.9 and RAP2.10. protein_coding (ORA47) (ORA47)	5.52309	0.284062	1.9839	-
AT5G54190	light-dependent NADPH:protochlorophyllide oxidoreductase A protein_coding PROTOCHLOROPHYLLIDE OXIDOREDUCTASE A (PORA) PROTOCHLOROPHYLLIDE OXIDOREDUCTASE A (PORA)	-	0.290148	-	0.514346
AT2G44840	encodes a member of the ERF (ethylene response factor) subfamily B-3 of ERF/AP2 transcription factor family. The protein contains one AP2 domain. There are 18 members in this subfamily including ATERF-1, ATERF-2, AND ATERF-5. protein_coding ETHYLENE-RESPONSIVE ELEMENT BINDING FACTOR 13 (ERF13) (EREBP);ETHYLENE-RESPONSIVE ELEMENT BINDING FACTOR 13 (ATERF13);ETHYLENE-RESPONSIVE ELEMENT BINDING FACT…	4.74695	0.297931	-	-
AT1G47510	Encodes a phosphatidylinositol polyphosphate 5-phosphatase. It can dephosphorylate PI(4,5)P2, PI(3,5)P2, and PI(3,4,5)P3, but, it is not active against PI(5)P or the water soluble inositol(1,4,5)P3 or inositol(1,3,4,5)P4. The transcript levels for this gene rise in response to auxin, ABA, and JA. protein_coding INOSITOL POLYPHOSPHATE 5-PHOSPHATASE 11 (5PTASE11) INOSITOL POLYPHOSPHATE 5-PHOSPHATAS…	-	0.300519	-	-
AT1G09240	Encodes a nicotianamine synthase. protein_coding NICOTIANAMINE SYNTHASE 3 (NAS3) ARABIDOPSIS THALIANA NICOTIANAMINE SYNTHASE 3 (ATNAS3);NICOTIANAMINE SYNTHASE 3 (NAS3)	-	0.300638	-	-
AT1G66700	A member of the Arabidopsis SABATH methyltransferase gene family. Encodes PXMT1, a methyltransferase that methylates 1,7-paraxanthine. protein_coding (PXMT1) (PXMT1)	0.467667	0.300912	-	-
AT1G19050	Encodes a member of the Arabidopsis response regulator (ARR) family, most closely related to ARR15. A two-component response regulator protein containing a phosphate accepting domain in the receiver domain but lacking a DNA binding domain in the output domain. Involved in response to cytokinin and meristem stem cell maintenance. Arr7 protein is stabilized by cytokinin. protein_coding RESPONSE REG…	-	0.30171	-	1.27067
AT3G01420	Encodes an alpha-dioxygenase involved in protection against oxidative stress and cell death. Induced in response to Salicylic acid and oxidative stress. Independent of NPR1 in induction by salicylic acid. protein_coding (DOX1) PLANT ALPHA DIOXYGENASE 1 (PADOX-1);ALPHA-DIOXYGENASE 1 (ALPHA-DOX1); (DOX1); (DIOX1)	0.754535	0.304007	-	1.65837
AT3G61190	Encodes a protein with a C2 domain that binds to BON1 in yeast two hybrid analyses. Its ability to bind to phospholipids is enhanced by calcium ions. Involved in maintaining cell homeostasis. protein_coding BON ASSOCIATION PROTEIN 1 (BAP1) BON ASSOCIATION PROTEIN 1 (BAP1)	3.9379	0.304365	1.79606	1.49067
AT5G66650	Protein of unknown function (DUF607); CONTAINS InterPro DOMAIN/s: Protein of unknown function DUF607 (InterPro:IPR006769); BEST Arabidopsis thaliana protein match is: Protein of unknown function (DUF607) (TAIR:AT2G23790.1); Has 1807 Blast hits to 1807 proteins in 277 species: Archae - 0; Bacteria - 0; Metazoa - 736; Fungi - 347; Plants - 385; Viruses - 0; Other Eukaryotes - 339 (source: NCBI BLin…	-	0.305546	1.52837	0.685962
AT4G24570	Encodes one of the mitochondrial dicarboxylate carriers (DIC): DIC1 (AT2G22500), DIC2 (AT4G24570), DIC3 (AT5G09470). protein_coding DICARBOXYLATE CARRIER 2 (DIC2) DICARBOXYLATE CARRIER 2 (DIC2)	4.39248	0.305784	2.37418	1.7502
AT1G27730	Related to Cys2/His2-type zinc-finger proteins found in higher plants. Compensated for a subset of calcineurin deficiency in yeast. Salt tolerance produced by ZAT10 appeared to be partially dependent on ENA1/PMR2, a P-type ATPase required for Li+ and Na+ efflux in yeast. The protein is localized to the nucleus, acts as a transcriptional repressor and is responsive to chitin oligomers. Also involv…	2.63396	0.306148	1.75012	1.32598
AT2G19800	Encodes a myo-inositol oxygenase family gene. protein_coding MYO-INOSITOL OXYGENASE 2 (MIOX2) MYO-INOSITOL OXYGENASE 2 (MIOX2)	0.343814	0.306245	-	-
AT3G28210	Encodes a putative zinc finger protein (PMZ). protein_coding (PMZ) STRESS-ASSOCIATED PROTEIN 12 (SAP12); (PMZ)	-	0.308762	-	-
AT5G22090	Protein of unknown function (DUF3049); FUNCTIONS IN: molecular_function unknown; INVOLVED IN: biological_process unknown; LOCATED IN: chloroplast; CONTAINS InterPro DOMAIN/s: Protein of unknown function DUF3049 (InterPro:IPR021410); BEST Arabidopsis thaliana protein match is: Protein of unknown function (DUF3049) (TAIR:AT4G02810.1); Has 1373 Blast hits to 1137 proteins in 167 species: Archae - 0;…	-	0.315809	-	-
AT2G07395	transposable element gene; pseudogene, hypothetical protein transposable_element_gene	-	0.316789	-	-
AT5G10695	unknown protein; BEST Arabidopsis thaliana protein match is: unknown protein (TAIR:AT5G57123.1); Has 30201 Blast hits to 17322 proteins in 780 species: Archae - 12; Bacteria - 1396; Metazoa - 17338; Fungi - 3422; Plants - 5037; Viruses - 0; Other Eukaryotes - 2996 (source: NCBI BLink). protein_coding	-	0.317505	-	-
AT3G28340	Encodes a protein with putative galacturonosyltransferase activity. protein_coding GALACTURONOSYLTRANSFERASE-LIKE 10 (GATL10) GALACTINOL SYNTHASE 8 (GolS8);GALACTURONOSYLTRANSFERASE-LIKE 10 (GATL10)	4.1553	0.321487	-	2.84168
AT3G10810	zinc finger (C3HC4-type RING finger) family protein; BEST Arabidopsis thaliana protein match is: hydroxyproline-rich glycoprotein family protein (TAIR:AT3G56590.1); Has 18036 Blast hits to 9011 proteins in 812 species: Archae - 58; Bacteria - 3529; Metazoa - 8497; Fungi - 1587; Plants - 1132; Viruses - 68; Other Eukaryotes - 3165 (source: NCBI BLink). protein_coding	-	0.325933	-	0.65396
AT3G50060	Encodes a member of the R2R3 transcription factor gene family. Expressed in response to potassium deprivation and auxin. Involved in lateral root development. Interacts with ARF7 and regulates the expression of some auxin responsive genes. protein_coding MYB DOMAIN PROTEIN 77 (MYB77) MYB DOMAIN PROTEIN 77 (MYB77)	2.92015	0.327938	-	-
AT1G49830	basic helix-loop-helix (bHLH) DNA-binding superfamily protein; FUNCTIONS IN: transcription regulator activity; INVOLVED IN: regulation of transcription; LOCATED IN: nucleus; EXPRESSED IN: 6 plant structures; EXPRESSED DURING: F mature embryo stage, petal differentiation and expansion stage; CONTAINS InterPro DOMAIN/s: Helix-loop-helix DNA-binding (InterPro:IPR011598); BEST Arabidopsis thaliana pr…	-	0.331887	-	1.30006
AT1G43160	encodes a member of the ERF (ethylene response factor) subfamily B-4 of ERF/AP2 transcription factor family (RAP2.6). The protein contains one AP2 domain. There are 7 members in this subfamily. protein_coding RELATED TO AP2 6 (RAP2.6) RELATED TO AP2 6 (RAP2.6)	-	0.335726	-	1.58409
AT3G44260	Encodes one of the homologs of the yeast CCR4-associated factor 1: AT3G44260 (CAF1a), AT5G22250 (CAF1b). Has mRNA deadenylation activity. Also plays a role in plant defense responses. protein_coding CCR4- ASSOCIATED FACTOR 1A (CAF1a) CCR4- ASSOCIATED FACTOR 1A (CAF1a);CCR4- ASSOCIATED FACTOR 1A (AtCAF1a)	3.02804	0.335867	2.08481	1.42339
AT4G37390	Encodes an IAA-amido synthase that conjugates Asp and other amino acids to auxin in vitro. Lines carrying insertions in this gene are hypersensitive to auxin. May function as a negative component in auxin signaling by regulating auxin activity. protein_coding (BRU6) YADOKARI 1 (YDK1); (GH3.2);AUXIN UPREGULATED 3 (AUR3); (GH3-2); (BRU6)	-	0.336017	1.46634	1.67295
AT3G46620	Encodes an ABA- and drought-induced RING-DUF1117 gene whose mutation results in hyposensitive phenotypes toward ABA in terms of germination rate and stomatal closure and markedly reduced tolerance to drought stress relative to wild-type plants. protein_coding RING AND DOMAIN OF UNKNOWN FUNCTION 1117 1 (RDUF1) RING AND DOMAIN OF UNKNOWN FUNCTION 1117 1 (RDUF1);ARABIDOPSIS THALIANA RING AND DOMAIN …	2.57803	0.338706	-	1.41811
AT1G49310	unknown protein; FUNCTIONS IN: molecular_function unknown; INVOLVED IN: biological_process unknown; LOCATED IN: endomembrane system; EXPRESSED IN: 9 plant structures; EXPRESSED DURING: LP.04 four leaves visible, petal differentiation and expansion stage; Has 11 Blast hits to 11 proteins in 6 species: Archae - 0; Bacteria - 0; Metazoa - 0; Fungi - 0; Plants - 11; Viruses - 0; Other Eukaryotes - 0 …	0.4856	0.339177	-	-
AT5G04770	Encodes a member of the cationic amino acid transporter (CAT) subfamily of amino acid polyamine choline transporters. Does not mediate efficient uptake of basic amino acids in yeast or Xenopus systems but can transport neutral and acidic amino acid analogs. Expressed in sink tissues. Induced during infestation of roots by the plant parasitic root-knot nematode, Meloidogyne incognita. Localized in…	0.645763	0.339508	-	-
AT1G76650	calmodulin-like 38 (CML38); FUNCTIONS IN: calcium ion binding; INVOLVED IN: response to wounding; LOCATED IN: plasma membrane; EXPRESSED IN: 19 plant structures; EXPRESSED DURING: 12 growth stages; CONTAINS InterPro DOMAIN/s: EF-Hand 1, calcium-binding site (InterPro:IPR018247), EF-HAND 2 (InterPro:IPR018249), Calcium-binding EF-hand (InterPro:IPR002048), EF-hand-like domain (InterPro:IPR011992);…	3.08334	0.339509	1.84078	1.4881
AT2G34355	Major facilitator superfamily protein; INVOLVED IN: transmembrane transport; LOCATED IN: endomembrane system; CONTAINS InterPro DOMAIN/s: Major facilitator superfamily (InterPro:IPR020846), Nodulin-like (InterPro:IPR010658), Major facilitator superfamily MFS-1 (InterPro:IPR011701), Major facilitator superfamily, general substrate transporter (InterPro:IPR016196); BEST Arabidopsis thaliana protein…	-	0.340363	-	0.705347
AT4G02160	unknown protein; BEST Arabidopsis thaliana protein match is: unknown protein (TAIR:AT5G61710.1); Has 35 Blast hits to 35 proteins in 9 species: Archae - 0; Bacteria - 0; Metazoa - 0; Fungi - 0; Plants - 35; Viruses - 0; Other Eukaryotes - 0 (source: NCBI BLink). protein_coding	-	0.352615	-	0.638779
AT4G13395	ROTUNDIFOLIA like 12 (RTFL12); CONTAINS InterPro DOMAIN/s: DVL (InterPro:IPR012552); BEST Arabidopsis thaliana protein match is: ROTUNDIFOLIA like 10 (TAIR:AT3G14362.1); Has 139 Blast hits to 139 proteins in 12 species: Archae - 0; Bacteria - 0; Metazoa - 0; Fungi - 0; Plants - 139; Viruses - 0; Other Eukaryotes - 0 (source: NCBI BLink). protein_coding ROTUNDIFOLIA LIKE 12 (RTFL12) DEVIL 10 (DVL1…	3.38465	0.35311	-	-
AT5G04340	putative c2h2 zinc finger transcription factor mRNA, protein_coding ZINC FINGER OF ARABIDOPSIS THALIANA 6 (ZAT6) (C2H2);ZINC FINGER OF ARABIDOPSIS THALIANA 6 (ZAT6);COLD INDUCED ZINC FINGER PROTEIN 2 (CZF2)	1.90132	0.355249	-	-
AT2G15020	unknown protein; BEST Arabidopsis thaliana protein match is: unknown protein (TAIR:AT5G64190.1); Has 72 Blast hits to 72 proteins in 10 species: Archae - 0; Bacteria - 0; Metazoa - 0; Fungi - 0; Plants - 72; Viruses - 0; Other Eukaryotes - 0 (source: NCBI BLink). protein_coding	-	0.357394	-	-
AT4G27280	Calcium-binding EF-hand family protein; FUNCTIONS IN: calcium ion binding; INVOLVED IN: response to karrikin; EXPRESSED IN: 23 plant structures; EXPRESSED DURING: 13 growth stages; CONTAINS InterPro DOMAIN/s: EF-Hand 1, calcium-binding site (InterPro:IPR018247), EF-HAND 2 (InterPro:IPR018249), EF-hand-like domain (InterPro:IPR011992); BEST Arabidopsis thaliana protein match is: pinoid-binding pro…	2.84951	0.360387	1.97912	1.37966
AT1G76410	ATL8; FUNCTIONS IN: zinc ion binding; EXPRESSED IN: 22 plant structures; EXPRESSED DURING: 13 growth stages; CONTAINS InterPro DOMAIN/s: Zinc finger, RING-type (InterPro:IPR001841), Zinc finger, C3HC4 RING-type (InterPro:IPR018957); BEST Arabidopsis thaliana protein match is: RING/U-box superfamily protein (TAIR:AT1G20823.1); Has 9001 Blast hits to 8977 proteins in 267 species: Archae - 0; Bacter…	0.468111	0.361851	-	0.639284
AT4G11280	encodes a a member of the 1-aminocyclopropane-1-carboxylate (ACC) synthase (S-adenosyl-L-methionine methylthioadenosine-lyase, EC 4.4.1.14) gene family protein_coding 1-AMINOCYCLOPROPANE-1-CARBOXYLIC ACID (ACC) SYNTHASE 6 (ACS6) (ATACS6);1-AMINOCYCLOPROPANE-1-CARBOXYLIC ACID (ACC) SYNTHASE 6 (ACS6)	2.29566	0.366092	-	-
AT5G15980	Pentatricopeptide repeat (PPR) superfamily protein; FUNCTIONS IN: molecular_function unknown; INVOLVED IN: biological_process unknown; LOCATED IN: mitochondrion; EXPRESSED IN: 23 plant structures; EXPRESSED DURING: 13 growth stages; CONTAINS InterPro DOMAIN/s: Pentatricopeptide repeat (InterPro:IPR002885); BEST Arabidopsis thaliana protein match is: Pentatricopeptide repeat (PPR) superfamily prot…	1.41848	0.366285	-	0.736293
AT1G18330	EARLY-PHYTOCHROME-RESPONSIVE1 protein_coding EARLY-PHYTOCHROME-RESPONSIVE1 (EPR1) REVEILLE 7 (RVE7);EARLY-PHYTOCHROME-RESPONSIVE1 (EPR1)	-	0.367003	-	-
AT5G42380	calmodulin like 37 (CML37); FUNCTIONS IN: calcium ion binding; INVOLVED IN: response to ozone; LOCATED IN: chloroplast; EXPRESSED IN: 12 plant structures; EXPRESSED DURING: 8 growth stages; CONTAINS InterPro DOMAIN/s: EF-Hand 1, calcium-binding site (InterPro:IPR018247), EF-HAND 2 (InterPro:IPR018249), EF-hand-like domain (InterPro:IPR011992), Calcium-binding EF-hand (InterPro:IPR002048), EF-hand…	2.02387	0.369278	1.87754	2.23462
AT1G18740	FUNCTIONS IN: molecular_function unknown; INVOLVED IN: biological_process unknown; EXPRESSED IN: 23 plant structures; EXPRESSED DURING: 13 growth stages; CONTAINS InterPro DOMAIN/s: Protein BYPASS related (InterPro:IPR008511); BEST Arabidopsis thaliana protein match is: Protein of unknown function (DUF793) (TAIR:AT1G74450.1); Has 167 Blast hits to 164 proteins in 20 species: Archae - 3; Bacteria …	2.8265	0.373511	1.47006	1.46325
AT4G27657	unknown protein; FUNCTIONS IN: molecular_function unknown; INVOLVED IN: biological_process unknown; LOCATED IN: endomembrane system; EXPRESSED IN: 15 plant structures; EXPRESSED DURING: 9 growth stages; BEST Arabidopsis thaliana protein match is: unknown protein (TAIR:AT5G54145.1); Has 30201 Blast hits to 17322 proteins in 780 species: Archae - 12; Bacteria - 1396; Metazoa - 17338; Fungi - 3422; …	2.96416	0.374609	-	1.47467
AT4G16680	P-loop containing nucleoside triphosphate hydrolases superfamily protein; FUNCTIONS IN: RNA helicase activity, helicase activity, nucleic acid binding, ATP binding, ATP-dependent helicase activity; LOCATED IN: cellular_component unknown; EXPRESSED IN: stem, sepal, male gametophyte, carpel, stamen; EXPRESSED DURING: 4 anthesis, petal differentiation and expansion stage; CONTAINS InterPro DOMAIN/s:…	0.644746	0.378754	-	0.506364
AT2G30750	putative cytochrome P450 protein_coding CYTOCHROME P450, FAMILY 71, SUBFAMILY A, POLYPEPTIDE 12 (CYP71A12) CYTOCHROME P450, FAMILY 71, SUBFAMILY A, POLYPEPTIDE 12 (CYP71A12)	0.533253	0.382503	1.40137	-
AT3G44740	Class II aaRS and biotin synthetases superfamily protein; FUNCTIONS IN: glycine-tRNA ligase activity, nucleotide binding, aminoacyl-tRNA ligase activity, ATP binding; INVOLVED IN: translation, tRNA aminoacylation for protein translation, glycyl-tRNA aminoacylation; LOCATED IN: cytoplasm; EXPRESSED IN: 21 plant structures; EXPRESSED DURING: 13 growth stages; CONTAINS InterPro DOMAIN/s: Aminoacyl-t…	-	0.384247	-	1.34667
AT5G49360	Encodes a bifunctional {beta}-D-xylosidase/{alpha}-L-arabinofuranosidase required for pectic arabinan modification. Located in the extracellular matrix. Gene is expressed specifically in tissues undergoing secondary wall thickening. This is a member of glycosyl hydrolase family 3 and has six other closely related members. protein_coding BETA-XYLOSIDASE 1 (BXL1) BETA-XYLOSIDASE 1 (ATBXL1);BETA-XYL…	0.296048	0.388134	-	-
AT5G51190	encodes a member of the ERF (ethylene response factor) subfamily B-3 of ERF/AP2 transcription factor family. The protein contains one AP2 domain. There are 18 members in this subfamily including ATERF-1, ATERF-2, AND ATERF-5. protein_coding	3.45189	0.389257	2.62928	1.47339
AT1G76120	Pseudouridine synthase family protein; FUNCTIONS IN: pseudouridine synthase activity; INVOLVED IN: pseudouridine synthesis, RNA modification; LOCATED IN: cellular_component unknown; EXPRESSED IN: 22 plant structures; EXPRESSED DURING: 13 growth stages; CONTAINS InterPro DOMAIN/s: Pseudouridine synthase, catalytic domain (InterPro:IPR020103), Pseudouridine synthase I, TruA, N-terminal (InterPro:IP…	-	0.390701	-	1.40095
AT3G52570	alpha/beta-Hydrolases superfamily protein; FUNCTIONS IN: ATP binding; INVOLVED IN: intracellular protein transport, GPI anchor metabolic process; LOCATED IN: mitochondrion; EXPRESSED IN: 22 plant structures; EXPRESSED DURING: 11 growth stages; CONTAINS InterPro DOMAIN/s: PGAP1-like (InterPro:IPR012908); BEST Arabidopsis thaliana protein match is: alpha/beta-Hydrolases superfamily protein (TAIR:AT…	-	0.391612	-	1.57081
AT5G24780	encodes an acid phosphatase similar to soybean vegetative storage proteins. Gene expression is induced by wounding and jasmonic acid. protein_coding VEGETATIVE STORAGE PROTEIN 1 (VSP1) VEGETATIVE STORAGE PROTEIN 1 (VSP1); (ATVSP1)	0.602617	0.393028	-	0.416438
AT2G40000	ortholog of sugar beet HS1 PRO-1 2 (HSPRO2); CONTAINS InterPro DOMAIN/s: Hs1pro-1, C-terminal (InterPro:IPR009743), Hs1pro-1, N-terminal (InterPro:IPR009869); BEST Arabidopsis thaliana protein match is: Hs1pro-1 protein (TAIR:AT3G55840.1); Has 71 Blast hits to 71 proteins in 18 species: Archae - 0; Bacteria - 0; Metazoa - 0; Fungi - 0; Plants - 60; Viruses - 0; Other Eukaryotes - 11 (source: NCBI…	-	0.395527	1.59477	-
AT5G56870	beta-galactosidase 4 (BGAL4); FUNCTIONS IN: beta-galactosidase activity; INVOLVED IN: lactose catabolic process, using glucoside 3-dehydrogenase, carbohydrate metabolic process, lactose catabolic process via UDP-galactose, lactose catabolic process; LOCATED IN: endomembrane system; EXPRESSED IN: 25 plant structures; EXPRESSED DURING: 12 growth stages; CONTAINS InterPro DOMAIN/s: Glycoside hydrola…	0.428706	0.396689	-	-
AT1G21910	encodes a member of the DREB subfamily A-5 of ERF/AP2 transcription factor family. The protein contains one AP2 domain. There are 15 members in this subfamily including RAP2.1, RAP2.9 and RAP2.10. protein_coding DEHYDRATION RESPONSE ELEMENT-BINDING PROTEIN 26 (DREB26) DEHYDRATION RESPONSE ELEMENT-BINDING PROTEIN 26 (DREB26)	2.73938	0.397167	-	-
AT4G13500	unknown protein; FUNCTIONS IN: molecular_function unknown; INVOLVED IN: biological_process unknown; LOCATED IN: chloroplast; BEST Arabidopsis thaliana protein match is: unknown protein (TAIR:AT2G05310.1); Has 50 Blast hits to 50 proteins in 20 species: Archae - 0; Bacteria - 0; Metazoa - 0; Fungi - 0; Plants - 50; Viruses - 0; Other Eukaryotes - 0 (source: NCBI BLink). protein_coding	-	0.397697	-	-
AT3G44300	Encodes an enzyme that catalyzes the hydrolysis of indole-3-acetonitrile (IAN) to indole-3-acetic acid (IAA) (nitrile aminohydrolase, EC 3.5.5.1) and IAN to indole-3-acetamide (IAM) at lower levels. Mutants have reduced sensitivity to IAN and are sensitive to IAA. This enzyme likely participates in other non-auxin-related metabolic pathways. protein_coding NITRILASE 2 (NIT2) NITRILASE 2 (AtNIT2);…	0.417288	0.397865	-	0.699326
AT2G24850	Encodes a tyrosine aminotransferase that is responsive to treatment with jasmonic acid. protein_coding TYROSINE AMINOTRANSFERASE 3 (TAT3) TYROSINE AMINOTRANSFERASE 3 (TAT3);TYROSINE AMINOTRANSFERASE (TAT)	-	0.402512	-	-
AT2G46790	Pseudo-response regulator PRR9. Involved in clock function. PRR7 and PRR9 are partially redundant essential components of a temperature-sensitive circadian system. CCA1 and LHY had a positive effect on PRR9. Interact with TOC1 in a yeast two-hybrid assay. Acts as transcriptional repressor of CCA1 and LHY. protein_coding PSEUDO-RESPONSE REGULATOR 9 (PRR9) ARABIDOPSIS PSEUDO-RESPONSE REGULATOR 9 (A…	-	0.407109	-	-
AT1G23380	homeodomain transcription factor KNAT6, belonging to class I of KN transcription factor family (which also includes KNAT1 and KNAT2). Expression is increased in as and bop1 leaf mutants. protein_coding KNOTTED1-LIKE HOMEOBOX GENE 6 (KNAT6) (KNAT6S); (KNAT6L);KNOTTED1-LIKE HOMEOBOX GENE 6 (KNAT6)	-	0.408336	-	0.603701
AT4G21840	methionine sulfoxide reductase B8 (MSRB8); FUNCTIONS IN: peptide-methionine-(S)-S-oxide reductase activity; INVOLVED IN: oxidation reduction; LOCATED IN: cytosol; EXPRESSED IN: root; CONTAINS InterPro DOMAIN/s: Methionine sulphoxide reductase B (InterPro:IPR002579), Mss4-like (InterPro:IPR011057); BEST Arabidopsis thaliana protein match is: methionine sulfoxide reductase B7 (TAIR:AT4G21830.2); Ha…	-	0.408505	-	-
AT2G05600	F-box associated ubiquitination effector family protein; CONTAINS InterPro DOMAIN/s: F-box associated domain, type 1 (InterPro:IPR006527); BEST Arabidopsis thaliana protein match is: F-box family protein (TAIR:AT2G02030.1); Has 182 Blast hits to 173 proteins in 9 species: Archae - 0; Bacteria - 0; Metazoa - 0; Fungi - 0; Plants - 180; Viruses - 0; Other Eukaryotes - 2 (source: NCBI BLink). protei…	-	0.413467	-	-
AT5G02490	Heat shock protein 70 (Hsp 70) family protein; FUNCTIONS IN: protein binding; INVOLVED IN: protein folding, response to cadmium ion, response to heat, response to bacterium; LOCATED IN: cytosol, cell wall, plasma membrane; EXPRESSED IN: 19 plant structures; EXPRESSED DURING: 10 growth stages; CONTAINS InterPro DOMAIN/s: Heat shock protein 70, conserved site (InterPro:IPR018181), Heat shock protei…	-	0.414047	-	1.3519
AT2G04470	transposable element gene; copia-like retrotransposon family, has a 1.3e-67 P-value blast match to GB:AAD12998 pol polyprotein (Ty1_Copia-element) (Zea mays) transposable_element_gene	-	0.414705	-	-
AT5G51195	unknown protein; BEST Arabidopsis thaliana protein match is: unknown protein (TAIR:AT3G47920.1); Has 30201 Blast hits to 17322 proteins in 780 species: Archae - 12; Bacteria - 1396; Metazoa - 17338; Fungi - 3422; Plants - 5037; Viruses - 0; Other Eukaryotes - 2996 (source: NCBI BLink). protein_coding	-	0.414917	-	0.618751
AT5G57655	xylose isomerase family protein; FUNCTIONS IN: xylose isomerase activity; INVOLVED IN: carbohydrate metabolic process; LOCATED IN: endoplasmic reticulum, plasma membrane, vacuole; EXPRESSED IN: 25 plant structures; EXPRESSED DURING: 14 growth stages; CONTAINS InterPro DOMAIN/s: Xylose isomerase-like, TIM barrel domain (InterPro:IPR013022), Xylose isomerase, bacterial type (InterPro:IPR013452), Xy…	0.53023	0.415975	-	-
AT2G46400	member of WRKY Transcription Factor; Group III protein_coding WRKY DNA-BINDING PROTEIN 46 (WRKY46) WRKY DNA-BINDING PROTEIN 46 (WRKY46);WRKY DNA-BINDING PROTEIN 46 (ATWRKY46)	3.88342	0.420182	1.57727	1.70158
AT1G35210	unknown protein; FUNCTIONS IN: molecular_function unknown; INVOLVED IN: biological_process unknown; LOCATED IN: chloroplast; EXPRESSED IN: 14 plant structures; EXPRESSED DURING: 9 growth stages; CONTAINS InterPro DOMAIN/s: Protein of unknown function DUF740 (InterPro:IPR008004); BEST Arabidopsis thaliana protein match is: unknown protein (TAIR:AT1G22470.1); Has 83 Blast hits to 83 proteins in 12 …	2.62136	0.421881	2.00548	1.87369
AT5G33387	transposable element gene; pseudogene, hypothetical protein, similar to putative transposon protein transposable_element_gene	-	0.42744	-	-
AT3G26830	Mutations in pad3 are defective in biosynthesis of the indole derived phytoalexin camalexin. Encodes a cytochrome P450 enzyme that catalyzes the conversion of dihydrocamalexic acid to camalexin. protein_coding PHYTOALEXIN DEFICIENT 3 (PAD3) (CYP71B15);PHYTOALEXIN DEFICIENT 3 (PAD3)	-	0.430293	-	-
AT2G41510	It encodes a protein whose sequence is similar to cytokinin oxidase/dehydrogenase, which catalyzes the degradation of cytokinins. protein_coding CYTOKININ OXIDASE/DEHYDROGENASE 1 (CKX1) CYTOKININ OXIDASE/DEHYDROGENASE 1 (CKX1);CYTOKININ OXIDASE/DEHYDROGENASE 1 (ATCKX1)	-	0.431016	2.11445	-
AT2G22680	Zinc finger (C3HC4-type RING finger) family protein; FUNCTIONS IN: ubiquitin-protein ligase activity, zinc ion binding; EXPRESSED IN: 13 plant structures; EXPRESSED DURING: 6 growth stages; CONTAINS InterPro DOMAIN/s: Zinc finger, RING-type (InterPro:IPR001841), Zinc finger, C3HC4 RING-type (InterPro:IPR018957), von Willebrand factor, type A (InterPro:IPR002035); BEST Arabidopsis thaliana protein…	0.635367	0.433036	-	0.625698
AT5G07080	HXXXD-type acyl-transferase family protein; FUNCTIONS IN: transferase activity, transferring acyl groups other than amino-acyl groups, transferase activity; INVOLVED IN: biological_process unknown; LOCATED IN: cellular_component unknown; EXPRESSED IN: 18 plant structures; EXPRESSED DURING: 9 growth stages; CONTAINS InterPro DOMAIN/s: Transferase (InterPro:IPR003480); BEST Arabidopsis thaliana pro…	-	0.433174	1.56882	-
AT5G64310	Encodes arabinogalactan-protein (AGP1). protein_coding ARABINOGALACTAN PROTEIN 1 (AGP1) (ATAGP1);ARABINOGALACTAN PROTEIN 1 (AGP1)	1.64685	0.433356	-	1.44431
AT2G18660	Encodes PNP-A (Plant Natriuretic Peptide A). PNPs are a class of systemically mobile molecules distantly related to expansins; their biological role has remained elusive. PNP-A contains a signal peptide domain and is secreted into the extracellular space. Co-expression analyses using microarray data suggest that PNP-A may function as a component of plant defence response and SAR in particular, an…	0.518122	0.434851	-	1.49076
AT5G05060	Cystatin/monellin superfamily protein; FUNCTIONS IN: molecular_function unknown; INVOLVED IN: biological_process unknown; LOCATED IN: cellular_component unknown; EXPRESSED IN: male gametophyte, cultured cell, pollen tube; EXPRESSED DURING: L mature pollen stage, M germinated pollen stage; CONTAINS InterPro DOMAIN/s: Cystatin-related, plant (InterPro:IPR006525); BEST Arabidopsis thaliana protein m…	0.5741	0.435148	-	0.439865
AT1G15380	Lactoylglutathione lyase / glyoxalase I family protein; CONTAINS InterPro DOMAIN/s: Glyoxalase/bleomycin resistance protein/dioxygenase (InterPro:IPR004360); BEST Arabidopsis thaliana protein match is: Lactoylglutathione lyase / glyoxalase I family protein (TAIR:AT1G80160.1); Has 780 Blast hits to 780 proteins in 276 species: Archae - 1; Bacteria - 484; Metazoa - 4; Fungi - 2; Plants - 222; Virus…	0.74578	0.439494	-	-
AT5G64660	"CYS, MET, PRO, and GLY protein 2" (CMPG2); FUNCTIONS IN: ubiquitin-protein ligase activity, binding; INVOLVED IN: response to chitin; LOCATED IN: ubiquitin ligase complex; EXPRESSED IN: 23 plant structures; EXPRESSED DURING: 11 growth stages; CONTAINS InterPro DOMAIN/s: U box domain (InterPro:IPR003613), Armadillo-like helical (InterPro:IPR011989), Armadillo-type fold (InterPro:IPR016024); BEST …	1.51065	0.444937	-	1.53043
AT5G45340	Encodes a protein with ABA 8'-hydroxylase activity; involved in ABA catabolism. Mutant analyses show that disruption in the gene results in more drought tolerance whereas overexpression results in increased transpiration rate and reduced drought tolerance. Gene involved in postgermination growth. Plant P450 CYP707A3, ABA 8'-hydroxylase, binds enantioselectively (+)-ABA but not (-)-ABA, whereas th…	-	0.445452	-	1.71312
AT3G14530	Terpenoid synthases superfamily protein; FUNCTIONS IN: farnesyltranstransferase activity; INVOLVED IN: isoprenoid biosynthetic process; LOCATED IN: chloroplast; CONTAINS InterPro DOMAIN/s: Polyprenyl synthetase-related (InterPro:IPR017446), Terpenoid synthase (InterPro:IPR008949), Polyprenyl synthetase (InterPro:IPR000092); BEST Arabidopsis thaliana protein match is: geranylgeranyl pyrophosphate …	-	0.447599	-	-
AT5G13180	Encodes a NAC domain transcription factor that interacts with VND7 and negatively regulates xylem vessel formation. protein_coding NAC DOMAIN CONTAINING PROTEIN 83 (NAC083) NAC DOMAIN CONTAINING PROTEIN 83 (ANAC083);NAC DOMAIN CONTAINING PROTEIN 83 (NAC083);VND-INTERACTING 2 (VNI2)	0.762743	0.447995	-	-
AT1G63180	Encodes a protein with UDP-D-glucose 4-epimerase activity. Involved in pollen development. protein_coding UDP-D-GLUCOSE/UDP-D-GALACTOSE 4-EPIMERASE 3 (UGE3) UDP-D-GLUCOSE/UDP-D-GALACTOSE 4-EPIMERASE 3 (UGE3)	0.474804	0.448084	-	-
AT4G23750	encodes a member of the ERF (ethylene response factor) subfamily B-5 of ERF/AP2 transcription factor family. The protein contains one AP2 domain. There are 7 members in this subfamily. Monopteros target gene. protein_coding CYTOKININ RESPONSE FACTOR 2 (CRF2) TARGET OF MONOPTEROS 3 (TMO3);CYTOKININ RESPONSE FACTOR 2 (CRF2)	-	0.448434	-	-
AT1G12080	Vacuolar calcium-binding protein-related; BEST Arabidopsis thaliana protein match is: Vacuolar calcium-binding protein-related (TAIR:AT1G62480.1); Has 21609 Blast hits to 9169 proteins in 1089 species: Archae - 145; Bacteria - 3596; Metazoa - 6157; Fungi - 1827; Plants - 760; Viruses - 333; Other Eukaryotes - 8791 (source: NCBI BLink). protein_coding	0.656621	0.450347	-	-
AT1G26450	Carbohydrate-binding X8 domain superfamily protein; CONTAINS InterPro DOMAIN/s: X8 (InterPro:IPR012946); BEST Arabidopsis thaliana protein match is: plasmodesmata callose-binding protein 3 (TAIR:AT1G18650.1); Has 11073 Blast hits to 3511 proteins in 410 species: Archae - 18; Bacteria - 672; Metazoa - 2248; Fungi - 1003; Plants - 1218; Viruses - 195; Other Eukaryotes - 5719 (source: NCBI BLink). p…	-	0.452081	-	-
AT2G36720	Acyl-CoA N-acyltransferase with RING/FYVE/PHD-type zinc finger domain; FUNCTIONS IN: DNA binding, zinc ion binding; INVOLVED IN: regulation of transcription, DNA-dependent; LOCATED IN: nucleus; EXPRESSED IN: 22 plant structures; EXPRESSED DURING: 13 growth stages; CONTAINS InterPro DOMAIN/s: Zinc finger, RING-type (InterPro:IPR001841), Zinc finger, PHD-type, conserved site (InterPro:IPR019786), Z…	-	0.452284	-	-
AT5G20230	Al-stress-induced gene protein_coding BLUE-COPPER-BINDING PROTEIN (BCB) BLUE-COPPER-BINDING PROTEIN (ATBCB);BLUE COPPER BINDING PROTEIN (BCB);BLUE-COPPER-BINDING PROTEIN (BCB);SENESCENCE ASSOCIATED GENE 14 (SAG14)	-	0.455192	-	1.58457
AT1G43300	transposable element gene; pseudogene, Ulp1 protease family, contains Pfam profile PF02902: Ulp1 protease family, C-terminal catalytic domain transposable_element_gene	-	0.457904	-	1.83416
AT1G61810	beta-glucosidase 45 (BGLU45); FUNCTIONS IN: cation binding, hydrolase activity, hydrolyzing O-glycosyl compounds, catalytic activity; INVOLVED IN: lignin biosynthetic process; LOCATED IN: endomembrane system; EXPRESSED IN: 18 plant structures; EXPRESSED DURING: 9 growth stages; CONTAINS InterPro DOMAIN/s: Glycoside hydrolase, family 1 (InterPro:IPR001360), Glycoside hydrolase, family 1, active si…	-	0.460147	1.70401	-
AT1G80840	Pathogen-induced transcription factor. Binds W-box sequences in vitro. Forms protein complexes with itself and with WRKY40 and WRKY60. Coexpression with WRKY18 or WRKY60 made plants more susceptible to both P. syringae and B. cinerea. WRKY18, WRKY40, and WRKY60 have partially redundant roles in response to the hemibiotrophic bacterial pathogen Pseudomonas syringae and the necrotrophic fungal path…	2.0019	0.465209	1.62709	1.75599
AT2G30040	member of MEKK subfamily protein_coding MITOGEN-ACTIVATED PROTEIN KINASE KINASE KINASE 14 (MAPKKK14) MITOGEN-ACTIVATED PROTEIN KINASE KINASE KINASE 14 (MAPKKK14)	-	0.466008	-	-
AT5G54510	Encodes an IAA-amido synthase that conjugates Ala, Asp, Phe, and Trp to auxin. Lines overexpressing this gene accumulate IAA-ASP and are hypersensitive to several auxins. Identified as a dominant mutation that displays shorter hypocotyls in light grown plants when compared to wild type siblings. Protein is similar to auxin inducible gene from pea (GH3). protein_coding DWARF IN LIGHT 1 (DFL1) DWAR…	0.473562	0.466569	-	-
AT1G28370	encodes a member of the ERF (ethylene response factor) subfamily B-1 of ERF/AP2 transcription factor family. The protein contains one AP2 domain. There are 15 members in this subfamily including ATERF-3, ATERF-4, ATERF-7, and leafy petiole. protein_coding ERF DOMAIN PROTEIN 11 (ERF11) ERF DOMAIN PROTEIN 11 (ATERF11);ERF DOMAIN PROTEIN 11 (ERF11)	2.31577	0.467949	-	-
AT5G07440	Encodes the beta-subunit of the glutamate dehydrogenase. The enzyme is almost exclusively found in the mitochondria of stem and leaf companion cells. protein_coding GLUTAMATE DEHYDROGENASE 2 (GDH2) GLUTAMATE DEHYDROGENASE 2 (GDH2)	0.520519	0.46824	-	-
AT2G29350	senescence-associated gene SAG13 encoding a short-chain alcohol dehydrogenase protein_coding SENESCENCE-ASSOCIATED GENE 13 (SAG13) SENESCENCE-ASSOCIATED GENE 13 (SAG13)	-	0.468457	-	-
AT1G19470	Galactose oxidase/kelch repeat superfamily protein; CONTAINS InterPro DOMAIN/s: Galactose oxidase/kelch, beta-propeller (InterPro:IPR011043), Kelch repeat type 1 (InterPro:IPR006652), Kelch related (InterPro:IPR013089), Kelch-type beta propeller (InterPro:IPR015915); BEST Arabidopsis thaliana protein match is: Galactose oxidase/kelch repeat superfamily protein (TAIR:AT1G19460.1); Has 1608 Blast h…	-	0.468488	-	-
AT2G40670	response regulator 16 protein_coding RESPONSE REGULATOR 16 (RR16) RESPONSE REGULATOR 16 (RR16)	-	0.470236	-	-
AT4G26150	Encodes a member of the GATA factor family of zinc finger transcription factors. Modulate chlorophyll biosynthesis and glutamate synthase (GLU1/Fd-GOGAT) expression. protein_coding CYTOKININ-RESPONSIVE GATA FACTOR 1 (CGA1) CYTOKININ-RESPONSIVE GATA FACTOR 1 (CGA1);GNC-LIKE (GNL);GATA TRANSCRIPTION FACTOR 22 (GATA22)	-	0.476613	-	-
AT5G65380	MATE efflux family protein; FUNCTIONS IN: antiporter activity, drug transmembrane transporter activity, transporter activity; INVOLVED IN: drug transmembrane transport, ripening, transmembrane transport; LOCATED IN: membrane; EXPRESSED IN: 22 plant structures; EXPRESSED DURING: 13 growth stages; CONTAINS InterPro DOMAIN/s: Multi antimicrobial extrusion protein MatE (InterPro:IPR002528); BEST Arab…	0.731733	0.47754	-	-
AT1G08800	Protein of unknown function, DUF593; INVOLVED IN: response to salt stress, N-terminal protein myristoylation; LOCATED IN: endomembrane system; EXPRESSED IN: 20 plant structures; EXPRESSED DURING: 12 growth stages; CONTAINS InterPro DOMAIN/s: Protein of unknown function DUF593 (InterPro:IPR007656); BEST Arabidopsis thaliana protein match is: Protein of unknown function, DUF593 (TAIR:AT2G30690.1); …	0.740298	0.478209	-	1.45766
AT1G32920	unknown protein; FUNCTIONS IN: molecular_function unknown; INVOLVED IN: response to wounding; LOCATED IN: endomembrane system; EXPRESSED IN: 23 plant structures; EXPRESSED DURING: 13 growth stages; BEST Arabidopsis thaliana protein match is: unknown protein (TAIR:AT1G32928.1); Has 42 Blast hits to 42 proteins in 8 species: Archae - 0; Bacteria - 0; Metazoa - 0; Fungi - 0; Plants - 42; Viruses - 0…	1.91817	0.478981	1.41642	1.29242
AT4G03400	Encodes a GH3-related gene involved in red light-specific hypocotyl elongation. Analysis of sense and antisense transgenic plants suggests that DFL2 is located downstream of red light signal transduction and determines the degree of hypocotyl elongation. protein_coding DWARF IN LIGHT 2 (DFL2) (GH3-10);DWARF IN LIGHT 2 (DFL2)	-	0.48031	-	0.704559
AT1G76600	unknown protein; FUNCTIONS IN: molecular_function unknown; INVOLVED IN: N-terminal protein myristoylation; LOCATED IN: nucleolus, nucleus; EXPRESSED IN: 24 plant structures; EXPRESSED DURING: 15 growth stages; BEST Arabidopsis thaliana protein match is: unknown protein (TAIR:AT1G21010.1); Has 220 Blast hits to 220 proteins in 14 species: Archae - 0; Bacteria - 0; Metazoa - 0; Fungi - 0; Plants - …	-	0.480838	-	-
AT1G64660	Encodes a functional methionine gamma-lyase, a cytosolic enzyme catalyzes the degradation of methionine into methanethiol, alpha-ketobutyrate and ammonia. The catabolism of excess methionine is important to methionine homeostasis. protein_coding METHIONINE GAMMA-LYASE (MGL) METHIONINE GAMMA-LYASE (MGL);METHIONINE GAMMA-LYASE (ATMGL)	0.345933	0.481863	-	0.69797
AT1G51940	Encodes a LysM-containing receptor-like kinase. Induction of chitin-responsive genes by chitin treatment is not blocked in the mutant. protein_coding LYSM-CONTAINING RECEPTOR-LIKE KINASE 3 (LYK3) LYSM-CONTAINING RECEPTOR-LIKE KINASE 3 (LYK3)	-	0.482312	-	0.667664
AT5G38710	Methylenetetrahydrofolate reductase family protein; FUNCTIONS IN: proline dehydrogenase activity; INVOLVED IN: oxidation reduction, proline catabolic process, glutamate biosynthetic process; EXPRESSED IN: 21 plant structures; EXPRESSED DURING: 12 growth stages; CONTAINS InterPro DOMAIN/s: Proline dehydrogenase (InterPro:IPR002872), Proline oxidase (InterPro:IPR015659); BEST Arabidopsis thaliana p…	0.599998	0.482669	-	-
AT2G23170	encodes an IAA-amido synthase that conjugates Asp and other amino acids to auxin in vitro. protein_coding (GH3.3) (GH3.3)	-	0.48459	-	1.72511
AT5G61600	encodes a member of the ERF (ethylene response factor) subfamily B-3 of ERF/AP2 transcription factor family. The protein contains one AP2 domain. There are 18 members in this subfamily including ATERF-1, ATERF-2, AND ATERF-5. protein_coding ETHYLENE RESPONSE FACTOR 104 (ERF104) ETHYLENE RESPONSE FACTOR 104 (ERF104)	1.60189	0.485287	1.55713	-
AT3G52840	beta-galactosidase 2 (BGAL2); FUNCTIONS IN: cation binding, beta-galactosidase activity, hydrolase activity, hydrolyzing O-glycosyl compounds, catalytic activity; INVOLVED IN: lactose catabolic process, using glucoside 3-dehydrogenase, carbohydrate metabolic process, lactose catabolic process via UDP-galactose, lactose catabolic process; LOCATED IN: apoplast; EXPRESSED IN: 26 plant structures; EX…	0.714352	0.486164	-	-
AT3G14210	A semidominant QTL which has an epistatic effect on the Epithiospecifier gene. Represses nitrile formation and favors isothiocyanate production during glucosinolate hydrolysis. The functional allele deters the insect herbivory T. ni. protein_coding EPITHIOSPECIFIER MODIFIER 1 (ESM1) EPITHIOSPECIFIER MODIFIER 1 (ESM1)	18.628	-	-	-
AT1G36920	FUNCTIONS IN: molecular_function unknown; INVOLVED IN: biological_process unknown; LOCATED IN: endomembrane system; EXPRESSED IN: stem, male gametophyte, flower; EXPRESSED DURING: M germinated pollen stage, 4 anthesis; BEST Arabidopsis thaliana protein match is: Nucleic acid-binding, OB-fold-like protein (TAIR:AT2G05642.1); Has 26 Blast hits to 23 proteins in 5 species: Archae - 0; Bacteria - 4; …	17.7412	-	21.2632	-
AT4G25490	Transcriptional activator that binds to the DRE/CRT regulatory element and induces COR (cold-regulated) gene expression increasing plant freezing tolerance. It encodes a member of the DREB subfamily A-1 of ERF/AP2 transcription factor family (CBF1). The protein contains one AP2 domain. There are six members in this subfamily, including CBF1, CBF2, and CBF3. This gene is involved in response to lo…	15.1141	-	-	1.80415
AT2G01008	FUNCTIONS IN: molecular_function unknown; INVOLVED IN: biological_process unknown; LOCATED IN: cellular_component unknown; BEST Arabidopsis thaliana protein match is: maternal effect embryo arrest 38 (TAIR:AT3G43160.1). protein_coding	13.0535	6.88137	5.88972	4.31019
AT4G34410	encodes a member of the ERF (ethylene response factor) subfamily B-3 of ERF/AP2 transcription factor family. The protein contains one AP2 domain. There are 18 members in this subfamily including ATERF-1, ATERF-2, AND ATERF-5. protein_coding REDOX RESPONSIVE TRANSCRIPTION FACTOR 1 (RRTF1) REDOX RESPONSIVE TRANSCRIPTION FACTOR 1 (RRTF1)	12.1361	-	-	-
AT2G07758	pre-tRNA; tRNA-Met (anticodon: CAT) pre_trna	12.1316	-	-	-
AT3G26539	unknown protein; Has 30201 Blast hits to 17322 proteins in 780 species: Archae - 12; Bacteria - 1396; Metazoa - 17338; Fungi - 3422; Plants - 5037; Viruses - 0; Other Eukaryotes - 2996 (source: NCBI BLink). protein_coding	10.061	-	13.7411	6.81844
AT5G10140	MADS-box protein encoded by FLOWERING LOCUS C - transcription factor that functions as a repressor of floral transition and contributes to temperature compensation of the circadian clock. Expression is downregulated during cold treatment. Vernalization, FRI and the autonomous pathway all influence the state of FLC chromatin. Both maternal and paternal alleles are reset by vernalization, but their…	9.08538	7.53554	12.0463	6.40931
AT4G08115	transposable element gene; gypsy-like retrotransposon family, has a 7.2e-05 P-value blast match to GB:AAD19359 polyprotein (gypsy_Ty3-element) (Sorghum bicolor) transposable_element_gene	7.94481	4.42141	10.4527	3.97409
AT5G01900	member of WRKY Transcription Factor; Group III protein_coding WRKY DNA-BINDING PROTEIN 62 (WRKY62) ARABIDOPSIS THALIANA WRKY DNA-BINDING PROTEIN 62 (ATWRKY62);WRKY DNA-BINDING PROTEIN 62 (WRKY62)	7.35153	-	1.71247	-
AT3G30120	pseudogene, similar to CTV.22, blastp match of 29% identity and 4.9e-74 P-value to GP|24461867|gb|AAN62354.1|AF506028_23|AF506028 CTV.22 {Poncirus trifoliata} pseudogene	7.1743	14.1679	-	24.0252
AT5G34800	transposable element gene; pseudogene, hypothetical protein, predicted proteins - Arabidopsis thaliana transposable_element_gene	6.85831	-	-	-
AT5G40000	P-loop containing nucleoside triphosphate hydrolases superfamily protein; FUNCTIONS IN: nucleoside-triphosphatase activity, ATPase activity, nucleotide binding, ATP binding; INVOLVED IN: biological_process unknown; LOCATED IN: endomembrane system; CONTAINS InterPro DOMAIN/s: ATPase, AAA+ type, core (InterPro:IPR003593), ATPase, AAA-type, core (InterPro:IPR003959), ATPase, AAA-type, conserved site…	5.98576	-	1.56234	2.3392
AT3G45660	Major facilitator superfamily protein; FUNCTIONS IN: transporter activity; INVOLVED IN: oligopeptide transport; LOCATED IN: membrane; CONTAINS InterPro DOMAIN/s: Oligopeptide transporter (InterPro:IPR000109), Major facilitator superfamily, general substrate transporter (InterPro:IPR016196); BEST Arabidopsis thaliana protein match is: nitrate excretion transporter1 (TAIR:AT3G45650.1); Has 4308 Bla…	5.36578	-	-	4.59805
AT5G44490	FBD, F-box, Skp2-like and Leucine Rich Repeat domains containing protein; CONTAINS InterPro DOMAIN/s: FBD (InterPro:IPR013596), F-box domain, Skp2-like (InterPro:IPR022364), FBD-like (InterPro:IPR006566), Leucine-rich repeat 2 (InterPro:IPR013101); BEST Arabidopsis thaliana protein match is: F-box/RNI-like/FBD-like domains-containing protein (TAIR:AT5G22730.1); Has 30201 Blast hits to 17322 prote…	5.07218	-	-	1.48341
AT1G64480	calcineurin B-like protein 8, member of plant-specific family of calcium sensor proteins containing 3 EF-hand motifs protein_coding CALCINEURIN B-LIKE PROTEIN 8 (CBL8) CALCINEURIN B-LIKE PROTEIN 8 (CBL8)	5.03485	-	3.17588	-
AT4G27670	Encodes Hsp21, a chloroplast located small heat shock protein. A structure model of Hsp21, obtained by homology modeling, single-particle electron microscopy, and lysine-specific chemical crosslinking, shows that the Hsp21 subunits are arranged in two hexameric discs, rotated by 25 degree in relation to each other. protein_coding HEAT SHOCK PROTEIN 21 (HSP21) HEAT SHOCK PROTEIN 21 (HSP21)	4.9633	-	0.562495	-
AT5G04230	Member of Phenylalanine ammonialyase (PAL) gene family. Differs significantly from PAL1 and PAL2 and other sequenced plant PAL genes. Arabidopsis has four PALs: AT2G37040 (PAL1), AT3G53260 (PAL2), AT5G04230 (PAL3) and AT3G10340 (PAL4). protein_coding PHENYL ALANINE AMMONIA-LYASE 3 (PAL3) PHENYL ALANINE AMMONIA-LYASE 3 (PAL3)	4.95008	-	4.17776	1.46249
AT1G52100	Mannose-binding lectin superfamily protein; FUNCTIONS IN: molecular_function unknown; INVOLVED IN: biological_process unknown; LOCATED IN: membrane; EXPRESSED IN: shoot, cotyledon, hypocotyl, leaf; CONTAINS InterPro DOMAIN/s: Mannose-binding lectin (InterPro:IPR001229); BEST Arabidopsis thaliana protein match is: Mannose-binding lectin superfamily protein (TAIR:AT5G35940.1); Has 1742 Blast hits t…	4.76062	-	0.501785	-
AT5G38700	unknown protein; FUNCTIONS IN: molecular_function unknown; INVOLVED IN: biological_process unknown; LOCATED IN: mitochondrion; EXPRESSED IN: 10 plant structures; EXPRESSED DURING: LP.04 four leaves visible, LP.10 ten leaves visible, petal differentiation and expansion stage, LP.08 eight leaves visible, LP.12 twelve leaves visible; BEST Arabidopsis thaliana protein match is: unknown protein (TAIR:…	4.74432	-	-	-
AT5G22570	member of WRKY Transcription Factor; Group III protein_coding WRKY DNA-BINDING PROTEIN 38 (WRKY38) ARABIDOPSIS THALIANA WRKY DNA-BINDING PROTEIN 38 (ATWRKY38);WRKY DNA-BINDING PROTEIN 38 (WRKY38)	4.71549	-	-	1.89791
AT2G21650	RSM1 is a member of a small sub-family of single MYB transcription factors. Analysis of overexpressin lines indicate its involvement during early morphogenesis. protein_coding MATERNAL EFFECT EMBRYO ARREST 3 (MEE3) MATERNAL EFFECT EMBRYO ARREST 3 (MEE3);RADIALIS-LIKE SANT/MYB 1 (RSM1);ARABIDOPSIS RAD-LIKE 2 (ATRL2)	4.71456	2.4409	-	1.92801
AT3G47710	BNQ3 belongs to a family of atypical non-DNA binding basic helix-loop-helix (bHLH) proteins that heterodimerize with and negatively regulate bHLH transcription factors. Directly and negatively regulated by AP3 and PI in petals. Required for appropriate regulation of flowering time.May also have a role in regulating light responses. protein_coding BANQUO 3 (BNQ3) BASIC HELIX-LOOP-HELIX PROTEIN 161…	4.68216	-	-	-
AT3G27940	LOB domain-containing protein 26 (LBD26); INVOLVED IN: biological_process unknown; LOCATED IN: cellular_component unknown; EXPRESSED IN: leaf; CONTAINS InterPro DOMAIN/s: Lateral organ boundaries, LOB (InterPro:IPR004883); BEST Arabidopsis thaliana protein match is: LOB domain-containing protein 10 (TAIR:AT2G23660.2); Has 711 Blast hits to 709 proteins in 20 species: Archae - 0; Bacteria - 0; Met…	4.59676	2.55048	3.8861	2.93489
AT2G19960	hAT family dimerisation domain; FUNCTIONS IN: protein dimerization activity; INVOLVED IN: biological_process unknown; LOCATED IN: cellular_component unknown; CONTAINS InterPro DOMAIN/s: HAT dimerisation (InterPro:IPR008906); BEST Arabidopsis thaliana protein match is: hAT family dimerisation domain (TAIR:AT2G06500.1); Has 483 Blast hits to 479 proteins in 38 species: Archae - 0; Bacteria - 0; Met…	4.29125	-	4.26019	-
AT3G29970	B12D protein; FUNCTIONS IN: molecular_function unknown; INVOLVED IN: biological_process unknown; LOCATED IN: endomembrane system; EXPRESSED IN: 8 plant structures; EXPRESSED DURING: F mature embryo stage, 4 leaf senescence stage, petal differentiation and expansion stage, E expanded cotyledon stage, D bilateral stage; CONTAINS InterPro DOMAIN/s: B12D (InterPro:IPR010530); BEST Arabidopsis thalian…	4.0969	-	-	-
AT5G43620	Pre-mRNA cleavage complex II; FUNCTIONS IN: zinc ion binding; INVOLVED IN: biological_process unknown; LOCATED IN: intracellular; CONTAINS InterPro DOMAIN/s: Zinc finger, C2H2-type (InterPro:IPR007087); BEST Arabidopsis thaliana protein match is: Pre-mRNA cleavage complex II (TAIR:AT1G66500.1); Has 1807 Blast hits to 1807 proteins in 277 species: Archae - 0; Bacteria - 0; Metazoa - 736; Fungi - 3…	4.06144	-	2.43748	1.44712
AT2G07042	other RNA other_rna	4.01146	-	2.72411	-
AT5G58680	ARM repeat superfamily protein; FUNCTIONS IN: binding; INVOLVED IN: biological_process unknown; LOCATED IN: cellular_component unknown; EXPRESSED IN: stem, root; CONTAINS InterPro DOMAIN/s: Armadillo-like helical (InterPro:IPR011989), Armadillo (InterPro:IPR000225), Armadillo-type fold (InterPro:IPR016024); BEST Arabidopsis thaliana protein match is: ARM repeat superfamily protein (TAIR:AT3G01400…	3.97001	-	-	-
AT2G46567	unknown protein; Has 30201 Blast hits to 17322 proteins in 780 species: Archae - 12; Bacteria - 1396; Metazoa - 17338; Fungi - 3422; Plants - 5037; Viruses - 0; Other Eukaryotes - 2996 (source: NCBI BLink). protein_coding	3.79447	-	1.76122	-
AT2G27080	Late embryogenesis abundant (LEA) hydroxyproline-rich glycoprotein family; CONTAINS InterPro DOMAIN/s: Late embryogenesis abundant protein, group 2 (InterPro:IPR004864); BEST Arabidopsis thaliana protein match is: Late embryogenesis abundant (LEA) hydroxyproline-rich glycoprotein family (TAIR:AT5G21130.1); Has 1062 Blast hits to 1061 proteins in 28 species: Archae - 0; Bacteria - 0; Metazoa - 0; …	3.79339	-	-	-
AT4G19690	The gene encodes Fe2+ transporter protein. It is a member of the Zrt/Irt-like protein (ZIP) family of transporters. AtIRT1 has broad specificity for divalent heavy metals, mediating the transport of zinc, manganese, cobalt and cadmium under Fe-deficient conditions. IRT1 is monoubiquitinated to promote endocytic trafficking. protein_coding IRON-REGULATED TRANSPORTER 1 (IRT1) IRON-REGULATED TRANSPO…	3.78797	-	-	-
AT3G28500	60S acidic ribosomal protein family; FUNCTIONS IN: structural constituent of ribosome; INVOLVED IN: translational elongation; LOCATED IN: cytosol, cytosolic ribosome, ribosome, plasma membrane; EXPRESSED IN: 20 plant structures; EXPRESSED DURING: 11 growth stages; CONTAINS InterPro DOMAIN/s: Ribosomal protein 60S (InterPro:IPR001813); BEST Arabidopsis thaliana protein match is: 60S acidic ribosom…	3.78366	-	-	-
AT2G14247	Expressed protein; FUNCTIONS IN: molecular_function unknown; INVOLVED IN: biological_process unknown; LOCATED IN: chloroplast; Has 35333 Blast hits to 34131 proteins in 2444 species: Archae - 798; Bacteria - 22429; Metazoa - 974; Fungi - 991; Plants - 531; Viruses - 0; Other Eukaryotes - 9610 (source: NCBI BLink). protein_coding	3.67636	20.2995	-	-
AT5G60610	F-box/RNI-like superfamily protein; CONTAINS InterPro DOMAIN/s: F-box domain, cyclin-like (InterPro:IPR001810), FBD (InterPro:IPR013596), F-box domain, Skp2-like (InterPro:IPR022364), Leucine-rich repeat 2 (InterPro:IPR013101); BEST Arabidopsis thaliana protein match is: FBD, F-box and Leucine Rich Repeat domains containing protein (TAIR:AT2G26860.1); Has 1807 Blast hits to 1807 proteins in 277 s…	3.66365	3.48125	5.86523	2.76064
AT1G53640	unknown protein; FUNCTIONS IN: molecular_function unknown; INVOLVED IN: biological_process unknown; LOCATED IN: endomembrane system; EXPRESSED IN: 20 plant structures; EXPRESSED DURING: 11 growth stages; Has 1186 Blast hits to 678 proteins in 89 species: Archae - 0; Bacteria - 50; Metazoa - 731; Fungi - 92; Plants - 226; Viruses - 4; Other Eukaryotes - 83 (source: NCBI BLink). protein_coding	3.65262	-	-	-
AT5G66830	CONTAINS InterPro DOMAIN/s: F-box domain, cyclin-like (InterPro:IPR001810), F-box domain, Skp2-like (InterPro:IPR022364), Protein of unknown function DUF295 (InterPro:IPR005174); BEST Arabidopsis thaliana protein match is: Protein of unknown function (DUF295) (TAIR:AT1G69090.1); Has 1807 Blast hits to 1807 proteins in 277 species: Archae - 0; Bacteria - 0; Metazoa - 736; Fungi - 347; Plants - 385…	3.63177	-	3.38669	5.36822
AT1G52130	Mannose-binding lectin superfamily protein; CONTAINS InterPro DOMAIN/s: Mannose-binding lectin (InterPro:IPR001229); BEST Arabidopsis thaliana protein match is: Mannose-binding lectin superfamily protein (TAIR:AT1G52120.1); Has 1505 Blast hits to 643 proteins in 30 species: Archae - 0; Bacteria - 0; Metazoa - 0; Fungi - 0; Plants - 1504; Viruses - 0; Other Eukaryotes - 1 (source: NCBI BLink). pro…	3.60758	-	-	3.20086
AT5G25230	Ribosomal protein S5/Elongation factor G/III/V family protein; FUNCTIONS IN: translation factor activity, nucleic acid binding, GTP binding, translation elongation factor activity, GTPase activity; LOCATED IN: nucleolus; EXPRESSED IN: cultured cell; CONTAINS InterPro DOMAIN/s: Protein synthesis factor, GTP-binding (InterPro:IPR000795), Translation elongation factor EFG/EF2, domain IV (InterPro:IP…	3.60584	-	-	-
AT2G35290	unknown protein; Has 39 Blast hits to 39 proteins in 10 species: Archae - 0; Bacteria - 0; Metazoa - 0; Fungi - 0; Plants - 39; Viruses - 0; Other Eukaryotes - 0 (source: NCBI BLink). protein_coding	3.6054	1.82713	-	-
AT1G67760	TCP-1/cpn60 chaperonin family protein; FUNCTIONS IN: unfolded protein binding, ATP binding; INVOLVED IN: response to salt stress; LOCATED IN: cellular_component unknown; EXPRESSED IN: 14 plant structures; EXPRESSED DURING: 8 growth stages; CONTAINS InterPro DOMAIN/s: Chaperonin Cpn60/TCP-1 (InterPro:IPR002423), T-complex protein 1, epsilon subunit (InterPro:IPR012718); BEST Arabidopsis thaliana p…	3.56838	-	-	-
AT3G09922	AF236376 Arabidopsis thaliana IPS1 mRNA, complete sequence protein_coding INDUCED BY PHOSPHATE STARVATION1 (IPS1) INDUCED BY PHOSPHATE STARVATION1 (IPS1);A. THALIANA INDUCED BY PHOSPHATE STARVATION1 (ATIPS1)	3.55322	-	2.90573	1.53656
AT3G29000	Calcium-binding EF-hand family protein; FUNCTIONS IN: calcium ion binding; INVOLVED IN: biological_process unknown; LOCATED IN: endomembrane system; CONTAINS InterPro DOMAIN/s: EF-Hand 1, calcium-binding site (InterPro:IPR018247), EF-HAND 2 (InterPro:IPR018249), S100/Calbindin-D9k, conserved site (InterPro:IPR001751), EF-hand-like domain (InterPro:IPR011992), Calcium-binding EF-hand (InterPro:IPR…	3.5446	-	2.10761	2.3733
AT5G56370	F-box/RNI-like/FBD-like domains-containing protein; CONTAINS InterPro DOMAIN/s: FBD (InterPro:IPR013596), F-box domain, cyclin-like (InterPro:IPR001810), F-box domain, Skp2-like (InterPro:IPR022364), FBD-like (InterPro:IPR006566), Leucine-rich repeat 2 (InterPro:IPR013101); BEST Arabidopsis thaliana protein match is: F-box/RNI-like/FBD-like domains-containing protein (TAIR:AT5G56420.2); Has 1807 …	3.49108	-	4.33315	1.52635
AT4G01970	Encodes a putative stachyose synthetase or raffinose synthase. protein_coding STACHYOSE SYNTHASE (STS) STACHYOSE SYNTHASE (AtSTS);STACHYOSE SYNTHASE (STS);RAFFINOSE SYNTHASE 4 (RS4)	3.46563	-	2.54302	-
AT5G38005	Unknown gene other_rna	3.45156	3.75841	4.02856	4.35149
AT5G52710	Copper transport protein family; BEST Arabidopsis thaliana protein match is: Copper transport protein family (TAIR:AT5G52680.1); Has 1807 Blast hits to 1807 proteins in 277 species: Archae - 0; Bacteria - 0; Metazoa - 736; Fungi - 347; Plants - 385; Viruses - 0; Other Eukaryotes - 339 (source: NCBI BLink). protein_coding	3.4059	-	2.50165	-
AT4G28690	BEST Arabidopsis thaliana protein match is: RPM1 interacting protein 13 (TAIR:AT2G20310.1); Has 455 Blast hits to 438 proteins in 127 species: Archae - 0; Bacteria - 18; Metazoa - 148; Fungi - 91; Plants - 136; Viruses - 3; Other Eukaryotes - 59 (source: NCBI BLink). protein_coding	3.38862	-	-	-
AT5G64980	unknown protein; BEST Arabidopsis thaliana protein match is: unknown protein (TAIR:AT4G02880.1); Has 1807 Blast hits to 1807 proteins in 277 species: Archae - 0; Bacteria - 0; Metazoa - 736; Fungi - 347; Plants - 385; Viruses - 0; Other Eukaryotes - 339 (source: NCBI BLink). protein_coding	3.37449	-	-	-
AT5G27300	pentatricopeptide (PPR) repeat-containing protein; CONTAINS InterPro DOMAIN/s: Pentatricopeptide repeat (InterPro:IPR002885); BEST Arabidopsis thaliana protein match is: Tetratricopeptide repeat (TPR)-like superfamily protein (TAIR:AT2G27800.1); Has 17117 Blast hits to 5443 proteins in 174 species: Archae - 1; Bacteria - 0; Metazoa - 104; Fungi - 8; Plants - 16744; Viruses - 0; Other Eukaryotes -…	3.33662	-	-	-
AT3G12900	2-oxoglutarate (2OG) and Fe(II)-dependent oxygenase superfamily protein; FUNCTIONS IN: oxidoreductase activity, acting on paired donors, with incorporation or reduction of molecular oxygen, 2-oxoglutarate as one donor, and incorporation of one atom each of oxygen into both donors, oxidoreductase activity; INVOLVED IN: biological_process unknown; LOCATED IN: cellular_component unknown; EXPRESSED I…	3.33247	-	-	-
AT3G20710	F-box family protein; CONTAINS InterPro DOMAIN/s: F-box domain, cyclin-like (InterPro:IPR001810), F-box domain, Skp2-like (InterPro:IPR022364), F-box associated domain, type 1 (InterPro:IPR006527), F-box associated interaction domain (InterPro:IPR017451); BEST Arabidopsis thaliana protein match is: F-box and associated interaction domains-containing protein (TAIR:AT3G20690.1); Has 1375 Blast hits…	3.32745	-	-	1.53603
AT5G52760	Copper transport protein family; BEST Arabidopsis thaliana protein match is: Heavy metal transport/detoxification superfamily protein (TAIR:AT5G52750.1); Has 1807 Blast hits to 1807 proteins in 277 species: Archae - 0; Bacteria - 0; Metazoa - 736; Fungi - 347; Plants - 385; Viruses - 0; Other Eukaryotes - 339 (source: NCBI BLink). protein_coding	3.32523	-	-	2.49858
AT1G73600	S-adenosyl-L-methionine-dependent methyltransferases superfamily protein; FUNCTIONS IN: methyltransferase activity, phosphoethanolamine N-methyltransferase activity; INVOLVED IN: metabolic process; EXPRESSED IN: guard cell; CONTAINS InterPro DOMAIN/s: Methyltransferase type 11 (InterPro:IPR013216); BEST Arabidopsis thaliana protein match is: S-adenosyl-L-methionine-dependent methyltransferases su…	3.29137	3.45001	1.91864	1.38508
AT1G07135	glycine-rich protein; Has 22251 Blast hits to 8348 proteins in 789 species: Archae - 21; Bacteria - 7328; Metazoa - 6126; Fungi - 1280; Plants - 3980; Viruses - 524; Other Eukaryotes - 2992 (source: NCBI BLink). protein_coding	3.23879	-	1.70353	-
AT1G64920	UDP-Glycosyltransferase superfamily protein; FUNCTIONS IN: transferase activity, transferring glycosyl groups; INVOLVED IN: metabolic process; LOCATED IN: cellular_component unknown; EXPRESSED IN: root; CONTAINS InterPro DOMAIN/s: UDP-glucuronosyl/UDP-glucosyltransferase (InterPro:IPR002213); BEST Arabidopsis thaliana protein match is: UDP-Glycosyltransferase superfamily protein (TAIR:AT1G64910.1…	3.21285	-	-	-
AT4G14548	other RNA other_rna	3.16668	-	5.24571	3.05602
AT1G66500	Pre-mRNA cleavage complex II; FUNCTIONS IN: zinc ion binding; INVOLVED IN: biological_process unknown; LOCATED IN: intracellular; EXPRESSED IN: male gametophyte, pollen tube; EXPRESSED DURING: L mature pollen stage, M germinated pollen stage; CONTAINS InterPro DOMAIN/s: Zinc finger, C2H2-type (InterPro:IPR007087); BEST Arabidopsis thaliana protein match is: Pre-mRNA cleavage complex II (TAIR:AT5G…	3.16133	-	1.49964	1.46692
AT4G10250	Columbia endomembrane-localized small heat shock protein protein_coding (ATHSP22.0) (ATHSP22.0)	3.15746	-	-	-
AT1G29020	Calcium-binding EF-hand family protein; FUNCTIONS IN: calcium ion binding; LOCATED IN: endomembrane system; EXPRESSED IN: root, callus; CONTAINS InterPro DOMAIN/s: EF-Hand 1, calcium-binding site (InterPro:IPR018247), EF-HAND 2 (InterPro:IPR018249), EF-hand-like domain (InterPro:IPR011992), Calcium-binding EF-hand (InterPro:IPR002048); BEST Arabidopsis thaliana protein match is: Calcium-binding E…	3.15645	-	-	-
AT3G08810	Galactose oxidase/kelch repeat superfamily protein; CONTAINS InterPro DOMAIN/s: F-box domain, cyclin-like (InterPro:IPR001810), Galactose oxidase/kelch, beta-propeller (InterPro:IPR011043), Kelch repeat type 1 (InterPro:IPR006652), Kelch-type beta propeller (InterPro:IPR015915); BEST Arabidopsis thaliana protein match is: Galactose oxidase/kelch repeat superfamily protein (TAIR:AT5G51250.1); Has …	3.14501	-	-	-
AT2G26400	Encodes a protein predicted to belong to the acireductone dioxygenase (ARD/ARD?)family. protein_coding ACIREDUCTONE DIOXYGENASE 3 (ARD3) ACIREDUCTONE DIOXYGENASE 3 (ARD3);ACIREDUCTONE DIOXYGENASE 3 (ATARD3);ACIREDUCTONE DIOXYGENASE (ARD)	3.14099	-	-	-
AT1G47400	unknown protein; BEST Arabidopsis thaliana protein match is: unknown protein (TAIR:AT1G47395.1); Has 11 Blast hits to 11 proteins in 2 species: Archae - 0; Bacteria - 0; Metazoa - 0; Fungi - 0; Plants - 11; Viruses - 0; Other Eukaryotes - 0 (source: NCBI BLink). protein_coding	3.12543	-	-	-
AT3G56891	Heavy metal transport/detoxification superfamily protein ; FUNCTIONS IN: metal ion binding; INVOLVED IN: metal ion transport; LOCATED IN: cellular_component unknown; CONTAINS InterPro DOMAIN/s: Heavy metal transport/detoxification protein (InterPro:IPR006121), Heavy-metal-associated, conserved site (InterPro:IPR017969); BEST Arabidopsis thaliana protein match is: Heavy metal transport/detoxificat…	3.11505	-	-	-
AT5G37770	Encodes a protein with 40% similarity to calmodulin. Binds Ca(2+) and, as a consequence, undergoes conformational changes. CML24 expression occurs in all major organs, and transcript levels are increased from 2- to 15-fold in plants subjected to touch, darkness, heat, cold, hydrogen peroxide, abscisic acid (ABA), and indole-3-acetic acid. However, CML24 protein accumulation changes were not detec…	3.08847	0.520445	-	1.35339
AT1G01580	Encodes the low-iron-inducible ferric chelate reductase responsible for reduction of iron at the root surface. It is likely to be the major Fe(III) chelate reductase in Arabidopsis iron metabolism. Coordinately regulated with IRT1, the major transporter responsible for high-affinity iron uptake from the soil, at both transcriptional and posttranscriptional levels. Steady state mRNA levels are reg…	3.08757	-	-	-
AT1G15772	unknown protein; FUNCTIONS IN: molecular_function unknown; INVOLVED IN: biological_process unknown; LOCATED IN: cellular_component unknown; BEST Arabidopsis thaliana protein match is: unknown protein (TAIR:AT1G15780.1); Has 30201 Blast hits to 17322 proteins in 780 species: Archae - 12; Bacteria - 1396; Metazoa - 17338; Fungi - 3422; Plants - 5037; Viruses - 0; Other Eukaryotes - 2996 (source: NC…	3.08386	-	3.78341	-
AT2G21260	NAD(P)-linked oxidoreductase superfamily protein; FUNCTIONS IN: oxidoreductase activity; INVOLVED IN: oxidation reduction; CONTAINS InterPro DOMAIN/s: Aldo/keto reductase (InterPro:IPR001395), Aldo/keto reductase subgroup (InterPro:IPR020471), Aldo/keto reductase, conserved site (InterPro:IPR018170); BEST Arabidopsis thaliana protein match is: NAD(P)-linked oxidoreductase superfamily protein (TAI…	3.08335	-	-	-
AT3G41762	unknown protein. protein_coding	3.07732	-	-	4.60025
AT2G04460	transposable element gene; similar to unknown protein [Arabidopsis thaliana] (TAIR:AT2G10090.1); similar to pol polyprotein [Citrus x paradisi] (GB:AAK70407.1) transposable_element_gene	3.04101	-	2.3984	-
AT2G28140	Protein of unknown function (DUF1635); CONTAINS InterPro DOMAIN/s: Protein of unknown function DUF1635 (InterPro:IPR012862); BEST Arabidopsis thaliana protein match is: Protein of unknown function (DUF1635) (TAIR:AT5G22930.1); Has 35333 Blast hits to 34131 proteins in 2444 species: Archae - 798; Bacteria - 22429; Metazoa - 974; Fungi - 991; Plants - 531; Viruses - 0; Other Eukaryotes - 9610 (sour…	3.02425	-	-	-
AT5G04150	BHLH101; FUNCTIONS IN: DNA binding, sequence-specific DNA binding transcription factor activity; INVOLVED IN: regulation of transcription; LOCATED IN: nucleus; EXPRESSED IN: root, leaf; EXPRESSED DURING: LP.04 four leaves visible; CONTAINS InterPro DOMAIN/s: Helix-loop-helix DNA-binding domain (InterPro:IPR001092), Helix-loop-helix DNA-binding (InterPro:IPR011598); BEST Arabidopsis thaliana prote…	3.00752	6.47444	-	-
AT1G09950	RESPONSE TO ABA AND SALT 1 (RAS1); FUNCTIONS IN: molecular_function unknown; INVOLVED IN: biological_process unknown; LOCATED IN: endomembrane system; EXPRESSED IN: leaf apex, root, flower, leaf; EXPRESSED DURING: petal differentiation and expansion stage; BEST Arabidopsis thaliana protein match is: transcription factor-related (TAIR:AT1G58330.1); Has 520 Blast hits to 520 proteins in 34 species:…	2.96535	-	-	1.76384
AT1G30990	Polyketide cyclase/dehydrase and lipid transport superfamily protein; FUNCTIONS IN: molecular_function unknown; INVOLVED IN: response to biotic stimulus, defense response; LOCATED IN: cellular_component unknown; EXPRESSED IN: sperm cell, root; CONTAINS InterPro DOMAIN/s: Bet v I allergen (InterPro:IPR000916); BEST Arabidopsis thaliana protein match is: Polyketide cyclase/dehydrase and lipid trans…	2.94777	-	-	-
AT1G72920	Toll-Interleukin-Resistance (TIR) domain family protein; FUNCTIONS IN: transmembrane receptor activity; INVOLVED IN: response to wounding, defense response; LOCATED IN: intrinsic to membrane; EXPRESSED IN: 19 plant structures; EXPRESSED DURING: 10 growth stages; CONTAINS InterPro DOMAIN/s: Toll-Interleukin receptor (InterPro:IPR000157); BEST Arabidopsis thaliana protein match is: Toll-Interleukin…	2.93604	-	-	1.48734
AT1G77760	Encodes the cytosolic minor isoform of nitrate reductase (NR). Involved in the first step of nitrate assimilation, it contributes about 15% of the nitrate reductase activity in shoots. Similar to molybdopterin oxidoreductases at the N-terminus, and to FAD/NAD-binding cytochrome reductases at the C-terminus. Cofactors: FAD, heme iron (cytochrome B-557), and molybdenum-pterin. protein_coding NITRAT…	2.92548	-	-	-
AT1G74450	FUNCTIONS IN: molecular_function unknown; INVOLVED IN: biological_process unknown; EXPRESSED IN: 24 plant structures; EXPRESSED DURING: 14 growth stages; CONTAINS InterPro DOMAIN/s: Protein BYPASS related (InterPro:IPR008511); BEST Arabidopsis thaliana protein match is: Protein of unknown function (DUF793) (TAIR:AT1G18740.1); Has 215 Blast hits to 212 proteins in 19 species: Archae - 0; Bacteria …	2.91468	-	1.6111	-
AT5G41280	Receptor-like protein kinase-related family protein; FUNCTIONS IN: molecular_function unknown; INVOLVED IN: biological_process unknown; LOCATED IN: anchored to plasma membrane, anchored to membrane; EXPRESSED IN: hypocotyl, root, callus; CONTAINS InterPro DOMAIN/s: Protein of unknown function DUF26 (InterPro:IPR002902); BEST Arabidopsis thaliana protein match is: Receptor-like protein kinase-rela…	2.89469	-	-	-
AT5G11590	encodes a member of the DREB subfamily A-4 of ERF/AP2 transcription factor family. The protein contains one AP2 domain. There are 17 members in this subfamily including TINY. protein_coding TINY2 (TINY2) TINY2 (TINY2)	2.86492	-	-	-
AT5G41460	Protein of unknown function (DUF604); CONTAINS InterPro DOMAIN/s: Protein of unknown function DUF604 (InterPro:IPR006740); BEST Arabidopsis thaliana protein match is: Protein of unknown function (DUF604) (TAIR:AT4G23490.1); Has 1807 Blast hits to 1807 proteins in 277 species: Archae - 0; Bacteria - 0; Metazoa - 736; Fungi - 347; Plants - 385; Viruses - 0; Other Eukaryotes - 339 (source: NCBI BLin…	2.85743	-	-	-
AT2G02580	member of CYP71B protein_coding "CYTOCHROME P450, FAMILY 71, SUBFAMILY B, POLYPEPTIDE 9" (CYP71B9) "CYTOCHROME P450, FAMILY 71, SUBFAMILY B, POLYPEPTIDE 9" (CYP71B9)	2.82503	-	-	-
AT5G64870	SPFH/Band 7/PHB domain-containing membrane-associated protein family; FUNCTIONS IN: molecular_function unknown; INVOLVED IN: biological_process unknown; LOCATED IN: plasma membrane, vacuole; EXPRESSED IN: 18 plant structures; EXPRESSED DURING: 11 growth stages; CONTAINS InterPro DOMAIN/s: Band 7 protein (InterPro:IPR001107); BEST Arabidopsis thaliana protein match is: SPFH/Band 7/PHB domain-conta…	2.82215	-	1.60655	2.13814
AT1G53490	RING/U-box superfamily protein; Has 175 Blast hits to 173 proteins in 83 species: Archae - 2; Bacteria - 14; Metazoa - 69; Fungi - 24; Plants - 38; Viruses - 0; Other Eukaryotes - 28 (source: NCBI BLink). protein_coding HOMOLOG OF HUMAN HEI10 ( ENHANCER OF CELL INVASION NO.10) (HEI10) HOMOLOG OF HUMAN HEI10 ( ENHANCER OF CELL INVASION NO.10) (HEI10)	2.80279	-	2.7136	4.74584
AT5G53250	arabinogalactan protein 22 (AGP22); CONTAINS InterPro DOMAIN/s: Protein of unknown function DUF1070 (InterPro:IPR009424); BEST Arabidopsis thaliana protein match is: arabinogalactan protein 20 (TAIR:AT3G61640.1); Has 1807 Blast hits to 1807 proteins in 277 species: Archae - 0; Bacteria - 0; Metazoa - 736; Fungi - 347; Plants - 385; Viruses - 0; Other Eukaryotes - 339 (source: NCBI BLink). protein…	2.78562	-	-	-
AT1G66400	Encodes a calmodulin-like protein. Regulates nitric oxide levels and transition to flowering. protein_coding CALMODULIN LIKE 23 (CML23) CALMODULIN LIKE 23 (CML23)	2.77562	-	-	-
AT1G13130	Cellulase (glycosyl hydrolase family 5) protein; FUNCTIONS IN: cation binding, hydrolase activity, hydrolyzing O-glycosyl compounds, catalytic activity; INVOLVED IN: carbohydrate metabolic process; LOCATED IN: endomembrane system; EXPRESSED IN: 8 plant structures; EXPRESSED DURING: 4 anthesis, C globular stage, F mature embryo stage, petal differentiation and expansion stage, E expanded cotyledon…	2.76551	-	-	-
AT3G25780	Encodes allene oxide cyclase, one of the enzymes involved in jasmonic acid biosynthesis. One of four genes in Arabidopsis that encode this enzyme. mRNA expression is upregulated in senescing leaves. Note: Nomenclature for Arabidopsis allene oxide cyclase 3 (AOC3, AT3G25780) gene is based on Stenzel et al. 2003 Plant Molecular Biology 51:895-911. AOC3 (AT3G25780) is also referred to as AOC2 in He …	2.763	0.527112	-	1.47942
AT1G51670	unknown protein; BEST Arabidopsis thaliana protein match is: unknown protein (TAIR:AT1G48180.1); Has 37 Blast hits to 37 proteins in 2 species: Archae - 0; Bacteria - 0; Metazoa - 0; Fungi - 0; Plants - 37; Viruses - 0; Other Eukaryotes - 0 (source: NCBI BLink). protein_coding	2.71524	-	4.88328	4.01864
AT3G28620	Zinc finger, C3HC4 type (RING finger) family protein; FUNCTIONS IN: zinc ion binding; EXPRESSED IN: root; CONTAINS InterPro DOMAIN/s: Zinc finger, RING-type (InterPro:IPR001841), Zinc finger, C3HC4 RING-type (InterPro:IPR018957); BEST Arabidopsis thaliana protein match is: Zinc finger, C3HC4 type (RING finger) family protein (TAIR:AT5G43200.1); Has 7635 Blast hits to 7616 proteins in 271 species:…	2.71495	-	-	-
AT3G27620	encodes an isoform of alternate oxidase. expressed in all tissues examined and expression is not induced by antimycin A, an inhibitor of complex III in the mitochondrial respiratory chain. protein_coding ALTERNATIVE OXIDASE 1C (AOX1C) ALTERNATIVE OXIDASE 1C (AOX1C)	2.70384	-	-	2.80125
AT2G14290	CONTAINS InterPro DOMAIN/s: F-box domain, cyclin-like (InterPro:IPR001810), F-box domain, Skp2-like (InterPro:IPR022364), Protein of unknown function DUF295 (InterPro:IPR005174); BEST Arabidopsis thaliana protein match is: F-box family protein with a domain of unknown function (DUF295) (TAIR:AT5G25290.1); Has 351 Blast hits to 340 proteins in 13 species: Archae - 0; Bacteria - 2; Metazoa - 0; Fun…	2.69875	-	-	-
AT4G37430	Encodes a member of the CYP81F cytochrome P450 monooxygenase subfamily. protein_coding "CYTOCHROME P450, FAMILY 91, SUBFAMILY A, POLYPEPTIDE 2" (CYP91A2) CYTOCHROME P450 MONOOXYGENASE 81F1 (CYP81F1);"CYTOCHROME P450, FAMILY 91, SUBFAMILY A, POLYPEPTIDE 2" (CYP91A2)	2.68994	-	-	-
AT5G63750	ARIADNE 13 (ARI13); FUNCTIONS IN: zinc ion binding; LOCATED IN: intracellular; EXPRESSED IN: 6 plant structures; EXPRESSED DURING: 4 anthesis, petal differentiation and expansion stage; CONTAINS InterPro DOMAIN/s: Zinc finger, C6HC-type (InterPro:IPR002867), Zinc finger, RING-type (InterPro:IPR001841), Zinc finger, RanBP2-type (InterPro:IPR001876); BEST Arabidopsis thaliana protein match is: IBR …	2.6897	-	2.59019	3.27579
AT2G38300	myb-like HTH transcriptional regulator family protein; CONTAINS InterPro DOMAIN/s: Homeodomain-like (InterPro:IPR009057), Myb, DNA-binding (InterPro:IPR014778), Myb-like DNA-binding domain, SHAQKYF class (InterPro:IPR006447), HTH transcriptional regulator, Myb-type, DNA-binding (InterPro:IPR017930), Homeodomain-related (InterPro:IPR012287); BEST Arabidopsis thaliana protein match is: Homeodomain-…	2.68512	-	-	-
AT3G22860	member of eIF3c - eukaryotic initiation factor 3c protein_coding EUKARYOTIC TRANSLATION INITIATION FACTOR 3 SUBUNIT C2 (TIF3C2) EUKARYOTIC TRANSLATION INITIATION FACTOR 3 SUBUNIT C2 (TIF3C2); (ATTIF3C2);EUKARYOTIC INITIATION FACTOR 3C-2 (EIF3C-2); (ATEIF3C-2)	2.67836	-	-	-
AT2G01023	unknown protein; Has 30201 Blast hits to 17322 proteins in 780 species: Archae - 12; Bacteria - 1396; Metazoa - 17338; Fungi - 3422; Plants - 5037; Viruses - 0; Other Eukaryotes - 2996 (source: NCBI BLink). protein_coding	2.67529	-	-	-
AT5G49301	Pseudogene of AT5G49310; importin alpha-1 subunit, putative pseudogene	2.66031	-	3.85884	-
AT3G57157	other RNA other_rna	2.65911	-	2.17887	-
AT2G30020	Encodes AP2C1. Belongs to the clade B of the PP2C-superfamily. Acts as a MAPK phosphatase that negatively regulates MPK4 and MPK6. protein_coding	2.64695	-	-	-
AT2G19990	Encodes a PR-1-like protein homolog that is differentially expressed in resistant compared to susceptible cultivars by powdery mildew infection. The deduced amino acid sequence has 24 amino acids comprising the signal peptide and 140 amino acids of the mature peptide (15 kDa). Northern blot analysis showed accumulation of the corresponding mRNA 12 h after inoculation of resistant barley cultivars…	2.63406	-	-	-
AT3G56330	N2,N2-dimethylguanosine tRNA methyltransferase; FUNCTIONS IN: RNA binding, tRNA (guanine-N2-)-methyltransferase activity; INVOLVED IN: tRNA processing; EXPRESSED IN: 20 plant structures; EXPRESSED DURING: 12 growth stages; CONTAINS InterPro DOMAIN/s: N2,N2-dimethylguanosine tRNA methyltransferase (InterPro:IPR002905); BEST Arabidopsis thaliana protein match is: N2,N2-dimethylguanosine tRNA methyl…	2.62925	-	-	-
AT4G01525	Member of Sadhu non-coding retrotransposon family transposable_element_gene SADHU NON-CODING RETROTRANSPOSON 5-1 (SADHU5-1) SADHU NON-CODING RETROTRANSPOSON 5-1 (SADHU5-1)	2.6258	-	2.81862	-
AT1G31355	60S ribosomal protein L21 (RPL21D), pseudogene, similar to 60s ribosomal protein L21 GB:Q43291 from (Arabidopsis thaliana); blastp match of 74% identity and 3.6e-50 P-value to GP|3885884|gb|AAC78102.1||AF093630 60S ribosomal protein L21 {Oryza sativa} pseudogene	2.62131	-	-	1.87213
AT4G18330	Translation elongation factor EF1A/initiation factor IF2gamma family protein; FUNCTIONS IN: GTP binding, GTPase activity, translation initiation factor activity; INVOLVED IN: translational initiation; CONTAINS InterPro DOMAIN/s: Translation elongation factor EFTu/EF1A, domain 2 (InterPro:IPR004161), Translation elongation factor EF1A/initiation factor IF2gamma, C-terminal (InterPro:IPR009001), In…	2.61813	-	-	-
AT5G56810	F-box/RNI-like/FBD-like domains-containing protein; CONTAINS InterPro DOMAIN/s: FBD (InterPro:IPR013596), F-box domain, cyclin-like (InterPro:IPR001810), F-box domain, Skp2-like (InterPro:IPR022364), FBD-like (InterPro:IPR006566), Leucine-rich repeat 2 (InterPro:IPR013101); BEST Arabidopsis thaliana protein match is: F-box/RNI-like/FBD-like domains-containing protein (TAIR:AT5G56820.1); Has 2124 …	2.61349	2.92447	3.70416	2.64964
AT1G56150	SAUR-like auxin-responsive protein family ; CONTAINS InterPro DOMAIN/s: Auxin responsive SAUR protein (InterPro:IPR003676); BEST Arabidopsis thaliana protein match is: SAUR-like auxin-responsive protein family (TAIR:AT3G12830.1); Has 1156 Blast hits to 1154 proteins in 26 species: Archae - 0; Bacteria - 0; Metazoa - 0; Fungi - 0; Plants - 1155; Viruses - 0; Other Eukaryotes - 1 (source: NCBI BLin…	2.60474	-	-	-
AT3G46880	unknown protein; FUNCTIONS IN: molecular_function unknown; INVOLVED IN: biological_process unknown; LOCATED IN: chloroplast; EXPRESSED IN: 14 plant structures; EXPRESSED DURING: 9 growth stages; BEST Arabidopsis thaliana protein match is: unknown protein (TAIR:AT5G59080.1); Has 51 Blast hits to 51 proteins in 8 species: Archae - 0; Bacteria - 0; Metazoa - 0; Fungi - 0; Plants - 51; Viruses - 0; O…	2.59677	-	-	-
AT5G46900	Bifunctional inhibitor/lipid-transfer protein/seed storage 2S albumin superfamily protein; FUNCTIONS IN: lipid binding; INVOLVED IN: lipid transport; LOCATED IN: endomembrane system; CONTAINS InterPro DOMAIN/s: Bifunctional inhibitor/plant lipid transfer protein/seed storage (InterPro:IPR016140), Plant lipid transfer protein/seed storage/trypsin-alpha amylase inhibitor (InterPro:IPR003612), Plant…	2.59602	-	-	-
AT3G04050	Pyruvate kinase family protein; FUNCTIONS IN: pyruvate kinase activity, magnesium ion binding, potassium ion binding, catalytic activity; INVOLVED IN: glycolysis; LOCATED IN: cellular_component unknown; CONTAINS InterPro DOMAIN/s: Pyruvate kinase, C-terminal-like (InterPro:IPR015795), Pyruvate kinase, active site (InterPro:IPR018209), Pyruvate kinase, beta-barrel-like (InterPro:IPR011037), Pyruva…	2.57542	-	-	1.76157
AT1G10960	ferredoxin 1 (FD1); FUNCTIONS IN: electron carrier activity, iron-sulfur cluster binding, 2 iron, 2 sulfur cluster binding; INVOLVED IN: response to karrikin; LOCATED IN: chloroplast stroma, chloroplast; EXPRESSED IN: 22 plant structures; EXPRESSED DURING: 13 growth stages; CONTAINS InterPro DOMAIN/s: 2Fe-2S ferredoxin, iron-sulphur binding site (InterPro:IPR006058), Ferredoxin (InterPro:IPR00104…	2.57249	-	-	-
AT1G67105	other RNA other_rna	2.57004	9.57913	-	3.41253
AT1G61340	Encodes a F-box protein induced by various biotic or abiotic stress. protein_coding F-BOX STRESS INDUCED 1 (FBS1) (ATFBS1);F-BOX STRESS INDUCED 1 (FBS1)	2.56685	-	-	2.07142
AT1G10980	Lung seven transmembrane receptor family protein; INVOLVED IN: biological_process unknown; LOCATED IN: vacuole; EXPRESSED IN: 8 plant structures; EXPRESSED DURING: 6 growth stages; CONTAINS InterPro DOMAIN/s: Transmembrane receptor, eukaryota (InterPro:IPR009637); BEST Arabidopsis thaliana protein match is: Lung seven transmembrane receptor family protein (TAIR:AT1G61670.1); Has 670 Blast hits to…	2.56674	-	-	-
AT2G43880	Pectin lyase-like superfamily protein; FUNCTIONS IN: polygalacturonase activity; INVOLVED IN: carbohydrate metabolic process; LOCATED IN: endomembrane system; EXPRESSED IN: root, carpel; EXPRESSED DURING: 4 anthesis; CONTAINS InterPro DOMAIN/s: Pectin lyase fold/virulence factor (InterPro:IPR011050), Pectin lyase fold (InterPro:IPR012334), Glycoside hydrolase, family 28 (InterPro:IPR000743), Para…	2.552	-	-	-
AT5G63130	Octicosapeptide/Phox/Bem1p family protein; CONTAINS InterPro DOMAIN/s: Octicosapeptide/Phox/Bem1p (InterPro:IPR000270); BEST Arabidopsis thaliana protein match is: Octicosapeptide/Phox/Bem1p family protein (TAIR:AT3G48240.1); Has 353 Blast hits to 353 proteins in 15 species: Archae - 0; Bacteria - 0; Metazoa - 0; Fungi - 0; Plants - 353; Viruses - 0; Other Eukaryotes - 0 (source: NCBI BLink). pro…	2.54033	-	2.2821	1.44348
AT2G17850	Rhodanese/Cell cycle control phosphatase superfamily protein; FUNCTIONS IN: molecular_function unknown; INVOLVED IN: aging; LOCATED IN: endomembrane system; EXPRESSED IN: 9 plant structures; EXPRESSED DURING: 9 growth stages; CONTAINS InterPro DOMAIN/s: Rhodanese-like (InterPro:IPR001763); BEST Arabidopsis thaliana protein match is: sulfurtransferase 18 (TAIR:AT5G66170.3); Has 3123 Blast hits to …	2.5397	-	-	-
AT4G28811	basic helix-loop-helix (bHLH) DNA-binding superfamily protein; FUNCTIONS IN: transcription regulator activity; INVOLVED IN: regulation of transcription; LOCATED IN: nucleus; CONTAINS InterPro DOMAIN/s: Helix-loop-helix DNA-binding domain (InterPro:IPR001092), Helix-loop-helix DNA-binding (InterPro:IPR011598); BEST Arabidopsis thaliana protein match is: basic helix-loop-helix (bHLH) DNA-binding su…	2.53095	-	-	-
AT5G53144	unknown protein; LOCATED IN: endomembrane system; Has 30201 Blast hits to 17322 proteins in 780 species: Archae - 12; Bacteria - 1396; Metazoa - 17338; Fungi - 3422; Plants - 5037; Viruses - 0; Other Eukaryotes - 2996 (source: NCBI BLink). protein_coding	2.52842	-	-	-
AT2G43690	Concanavalin A-like lectin protein kinase family protein; FUNCTIONS IN: kinase activity; INVOLVED IN: protein amino acid phosphorylation; LOCATED IN: endomembrane system; EXPRESSED IN: 19 plant structures; EXPRESSED DURING: 9 growth stages; CONTAINS InterPro DOMAIN/s: Legume lectin, beta chain (InterPro:IPR001220), Serine/threonine-protein kinase-like domain (InterPro:IPR017442), Concanavalin A-l…	2.52829	2.97698	3.11454	3.32369
AT5G38565	F-box/FBD-like domains containing protein; CONTAINS InterPro DOMAIN/s: F-box domain, cyclin-like (InterPro:IPR001810), FBD (InterPro:IPR013596), F-box domain, Skp2-like (InterPro:IPR022364), FBD-like (InterPro:IPR006566); BEST Arabidopsis thaliana protein match is: F-box/RNI-like superfamily protein (TAIR:AT5G38570.1); Has 1399 Blast hits to 1333 proteins in 18 species: Archae - 0; Bacteria - 0; …	2.52186	-	-	-
AT5G14330	unknown protein; Has 8 Blast hits to 8 proteins in 2 species: Archae - 0; Bacteria - 0; Metazoa - 0; Fungi - 0; Plants - 8; Viruses - 0; Other Eukaryotes - 0 (source: NCBI BLink). protein_coding	2.5177	-	-	-
AT5G22250	Encodes one of the homologs of the yeast CCR4-associated factor 1: AT3G44260 (CAF1a), AT5G22250 (CAF1b). Has mRNA deadenylation activity. Also plays a role in plant defense responses. protein_coding CCR4- ASSOCIATED FACTOR 1B (CAF1b) CCR4- ASSOCIATED FACTOR 1B (AtCAF1b);CCR4- ASSOCIATED FACTOR 1B (CAF1b)	2.51694	0.526292	1.63198	-
AT5G51440	HSP20-like chaperones superfamily protein; CONTAINS InterPro DOMAIN/s: Heat shock protein Hsp20 (InterPro:IPR002068), HSP20-like chaperone (InterPro:IPR008978); BEST Arabidopsis thaliana protein match is: mitochondrion-localized small heat shock protein 23.6 (TAIR:AT4G25200.1); Has 3995 Blast hits to 3995 proteins in 1037 species: Archae - 138; Bacteria - 2214; Metazoa - 5; Fungi - 114; Plants - …	2.51562	-	-	-
AT1G06420	unknown protein; Has 1017 Blast hits to 654 proteins in 124 species: Archae - 0; Bacteria - 39; Metazoa - 232; Fungi - 69; Plants - 40; Viruses - 0; Other Eukaryotes - 637 (source: NCBI BLink). protein_coding	2.50549	-	-	-
AT3G02885	GASA5, is involved in the regulation of seedling thermotolerance. protein_coding GAST1 PROTEIN HOMOLOG 5 (GASA5) GAST1 PROTEIN HOMOLOG 5 (GASA5)	2.50307	-	-	-
AT2G01300	unknown protein; BEST Arabidopsis thaliana protein match is: unknown protein (TAIR:AT1G15010.1); Has 73 Blast hits to 73 proteins in 12 species: Archae - 0; Bacteria - 0; Metazoa - 0; Fungi - 0; Plants - 73; Viruses - 0; Other Eukaryotes - 0 (source: NCBI BLink). protein_coding	2.5017	-	-	-
AT4G32980	Encodes transcription factor involved in photomorphogenesis. Regulates gibberellin biosynthesis. Activated by AGAMOUS in a cal-1, ap1-1 background. Expressed at low levels in developing stamens. Increased levels of ATH1 severely delay flowering in the C24 accession. Most remarkably, ectopically expressed ATH1 hardly had an effect on flowering time in the Col-0 and Ler accessions. ATH1 physically …	2.50045	-	-	-
AT2G46730	pseudogene, similar to 68 kDa protein, blastp match of 68% identity and 4.7e-17 P-value to GP|7271113|emb|CAB81547.1||AJ276420 68 kDa protein {Cicer arietinum} pseudogene	2.49351	-	-	1.59799
AT1G66440	Cysteine/Histidine-rich C1 domain family protein; CONTAINS InterPro DOMAIN/s: DC1 (InterPro:IPR004146), C1-like (InterPro:IPR011424); BEST Arabidopsis thaliana protein match is: Cysteine/Histidine-rich C1 domain family protein (TAIR:AT1G66450.1); Has 1545 Blast hits to 644 proteins in 20 species: Archae - 0; Bacteria - 0; Metazoa - 1; Fungi - 2; Plants - 1541; Viruses - 0; Other Eukaryotes - 1 (s…	2.48991	-	-	-
AT1G52270	unknown protein; BEST Arabidopsis thaliana protein match is: unknown protein (TAIR:AT4G28310.1); Has 29 Blast hits to 28 proteins in 9 species: Archae - 0; Bacteria - 0; Metazoa - 0; Fungi - 0; Plants - 29; Viruses - 0; Other Eukaryotes - 0 (source: NCBI BLink). protein_coding	2.48791	-	2.74137	1.62252
AT5G01330	pyruvate decarboxylase protein_coding PYRUVATE DECARBOXYLASE-3 (PDC3) PYRUVATE DECARBOXYLASE-3 (PDC3)	2.48644	-	-	-
AT5G22530	unknown protein; BEST Arabidopsis thaliana protein match is: unknown protein (TAIR:AT5G22520.1); Has 30201 Blast hits to 17322 proteins in 780 species: Archae - 12; Bacteria - 1396; Metazoa - 17338; Fungi - 3422; Plants - 5037; Viruses - 0; Other Eukaryotes - 2996 (source: NCBI BLink). protein_coding	2.48101	-	1.92871	-
AT2G27402	BEST Arabidopsis thaliana protein match is: plastid transcriptionally active 18 (TAIR:AT2G32180.1); Has 35333 Blast hits to 34131 proteins in 2444 species: Archae - 798; Bacteria - 22429; Metazoa - 974; Fungi - 991; Plants - 531; Viruses - 0; Other Eukaryotes - 9610 (source: NCBI BLink). protein_coding	2.47651	-	-	1.80403
AT1G73010	Encodes PPsPase1, a pyrophosphate-specific phosphatase catalyzing the specific cleavage of pyrophosphate (Km 38.8 uM) with an alkaline catalytic pH optimum. Expression is upregulated in the shoot of cax1/cax3 mutant. protein_coding PHOSPHATE STARVATION-INDUCED GENE 2 (PS2) PYROPHOSPHATE-SPECIFIC PHOSPHATASE1 (PPsPase1);PHOSPHATE STARVATION-INDUCED GENE 2 (ATPS2);PHOSPHATE STARVATION-INDUCED GENE …	2.47564	-	-	-
AT4G37800	xyloglucan endotransglucosylase/hydrolase 7 (XTH7); FUNCTIONS IN: hydrolase activity, acting on glycosyl bonds, xyloglucan:xyloglucosyl transferase activity, hydrolase activity, hydrolyzing O-glycosyl compounds; INVOLVED IN: carbohydrate metabolic process, cellular glucan metabolic process; LOCATED IN: endomembrane system, cell wall, apoplast; EXPRESSED IN: 17 plant structures; EXPRESSED DURING: …	2.46994	-	-	-
AT2G44578	RING/U-box superfamily protein; FUNCTIONS IN: zinc ion binding; INVOLVED IN: biological_process unknown; LOCATED IN: endomembrane system; CONTAINS InterPro DOMAIN/s: Zinc finger, RING-type (InterPro:IPR001841), Zinc finger, C3HC4 RING-type (InterPro:IPR018957); BEST Arabidopsis thaliana protein match is: RING/U-box superfamily protein (TAIR:AT2G44581.1); Has 9685 Blast hits to 9663 proteins in 27…	2.46535	-	-	0.513024
AT2G28440	proline-rich family protein; LOCATED IN: endomembrane system; EXPRESSED IN: male gametophyte, flower, pollen tube; EXPRESSED DURING: L mature pollen stage, M germinated pollen stage, 4 anthesis; Has 177702 Blast hits to 74235 proteins in 2752 species: Archae - 323; Bacteria - 50033; Metazoa - 56215; Fungi - 26362; Plants - 14116; Viruses - 3662; Other Eukaryotes - 26991 (source: NCBI BLink). prot…	2.45561	-	-	-
AT1G63080	Transacting siRNA generating locus. Is targeted by TAS2-derived ta-siR2140 for cleavage. protein_coding	2.43584	-	-	1.71331
AT5G19260	A member of the FAF family proteins encoded by the FANTASTIC FOUR (FAF) genes: AT4G02810 (FAF1), AT1G03170 (FAF2), AT5G19260 (FAF3) and AT3G06020 (FAF4). FAFs have the potential to regulate shoot meristem size in Arabidopsis thaliana. FAFs can repress WUS, which ultimately leads to an arrest of meristem activity in FAF overexpressing lines. protein_coding FANTASTIC FOUR 3 (FAF3) FANTASTIC FOUR 3 …	2.43158	-	-	-
AT1G61840	Cysteine/Histidine-rich C1 domain family protein; FUNCTIONS IN: zinc ion binding; INVOLVED IN: intracellular signaling pathway; LOCATED IN: cellular_component unknown; CONTAINS InterPro DOMAIN/s: Protein kinase C-like, phorbol ester/diacylglycerol binding (InterPro:IPR002219), DC1 (InterPro:IPR004146), Zinc finger, PHD-type (InterPro:IPR001965), C1-like (InterPro:IPR011424); BEST Arabidopsis thal…	2.42776	-	-	-
AT1G58420	Uncharacterised conserved protein UCP031279; CONTAINS InterPro DOMAIN/s: Uncharacterised conserved protein UCP031279 (InterPro:IPR016972); BEST Arabidopsis thaliana protein match is: Uncharacterised conserved protein UCP031279 (TAIR:AT1G10140.1); Has 61 Blast hits to 61 proteins in 11 species: Archae - 0; Bacteria - 0; Metazoa - 0; Fungi - 0; Plants - 61; Viruses - 0; Other Eukaryotes - 0 (source…	2.42724	-	-	3.67225
AT1G48510	Surfeit locus 1 cytochrome c oxidase biogenesis protein; CONTAINS InterPro DOMAIN/s: Surfeit locus 1 (InterPro:IPR002994); BEST Arabidopsis thaliana protein match is: Surfeit locus 1 cytochrome c oxidase biogenesis protein (TAIR:AT3G17910.1); Has 339 Blast hits to 337 proteins in 81 species: Archae - 0; Bacteria - 17; Metazoa - 64; Fungi - 36; Plants - 44; Viruses - 0; Other Eukaryotes - 178 (sou…	2.41534	-	-	-
AT2G22500	Encodes one of the mitochondrial dicarboxylate carriers (DIC): DIC1 (AT2G22500), DIC2 (AT4G24570), DIC3 (AT5G09470). protein_coding UNCOUPLING PROTEIN 5 (UCP5) DICARBOXYLATE CARRIER 1 (DIC1);PLANT UNCOUPLING MITOCHONDRIAL PROTEIN 5 (ATPUMP5);UNCOUPLING PROTEIN 5 (UCP5)	2.412	-	-	2.04608
AT5G39790	Encodes a chloroplast localized protein with starch binding activity that may be involved in carbohydrate metabolism. protein_coding	2.40659	-	-	-
AT4G01360	Encodes a protein related to BYPASS1 (BPS1). Regulates production of mobile compound: bps signal. protein_coding BYPASS 3 (BPS3) BYPASS 3 (BPS3)	2.40481	-	0.552851	-
AT1G53520	Encodes a plastid stroma localized fatty acid binding protein involved in fatty acid metabolism. protein_coding FATTY-ACID-BINDING PROTEIN 3 (FAP3) (ATFAP3);FATTY-ACID-BINDING PROTEIN 3 (FAP3)	2.40228	-	-	-
AT3G43580	Beta-galactosidase related protein; FUNCTIONS IN: hydrolase activity, hydrolyzing O-glycosyl compounds; INVOLVED IN: carbohydrate metabolic process; CONTAINS InterPro DOMAIN/s: Glycoside hydrolase, family 35 (InterPro:IPR001944); BEST Arabidopsis thaliana protein match is: unknown protein (TAIR:AT4G08874.1); Has 42 Blast hits to 40 proteins in 2 species: Archae - 0; Bacteria - 0; Metazoa - 0; Fun…	2.40116	2.51709	2.21492	2.89171
AT2G47520	encodes a member of the ERF (ethylene response factor) subfamily B-2 of ERF/AP2 transcription factor family. The protein contains one AP2 domain. There are 5 members in this subfamily including RAP2.2 AND RAP2.12. protein_coding ETHYLENE RESPONSE FACTOR 71 (ERF71) HYPOXIA RESPONSIVE ERF (ETHYLENE RESPONSE FACTOR) 2 (HRE2);ARABIDOPSIS THALIANA ETHYLENE RESPONSE FACTOR 71 (AtERF71);ETHYLENE RESPONS…	2.39716	-	0.619254	-
AT5G04950	Encodes a nicotianamide synthase. protein_coding NICOTIANAMINE SYNTHASE 1 (NAS1) ARABIDOPSIS THALIANA NICOTIANAMINE SYNTHASE 1 (ATNAS1);NICOTIANAMINE SYNTHASE 1 (NAS1)	2.39714	-	-	1.36753
AT1G23410	Ribosomal protein S27a / Ubiquitin family protein; FUNCTIONS IN: structural constituent of ribosome; INVOLVED IN: protein ubiquitination involved in ubiquitin-dependent protein catabolic process, translation; LOCATED IN: cytosolic small ribosomal subunit, plasma membrane; EXPRESSED IN: 21 plant structures; EXPRESSED DURING: 11 growth stages; CONTAINS InterPro DOMAIN/s: Ubiquitin subgroup (InterPr…	2.38394	-	-	-
AT5G61740	member of ATH subfamily protein_coding ATP-BINDING CASSETTE A10 (ABCA10) ARABIDOPSIS THALIANA ABC2 HOMOLOG 14 (ATATH14);ATP-BINDING CASSETTE A10 (ABCA10);ABC2 HOMOLOG 14 (ATH14)	2.38365	-	2.79796	-
AT4G12520	Bifunctional inhibitor/lipid-transfer protein/seed storage 2S albumin superfamily protein; FUNCTIONS IN: lipid binding; INVOLVED IN: lipid transport; LOCATED IN: endomembrane system; CONTAINS InterPro DOMAIN/s: Bifunctional inhibitor/plant lipid transfer protein/seed storage (InterPro:IPR016140), Plant lipid transfer protein/seed storage/trypsin-alpha amylase inhibitor (InterPro:IPR003612), Plant…	2.37982	-	-	-
AT1G15010	unknown protein; BEST Arabidopsis thaliana protein match is: unknown protein (TAIR:AT2G01300.1); Has 71 Blast hits to 71 proteins in 13 species: Archae - 0; Bacteria - 2; Metazoa - 0; Fungi - 0; Plants - 69; Viruses - 0; Other Eukaryotes - 0 (source: NCBI BLink). protein_coding	2.37311	-	1.84156	-
AT1G56250	Encodes an F-box protein that can functionally replace VirF, regulating levels of the VirE2 and VIP1 proteins via a VBF-containing SCF complex. It is thought to be involved in DNA integration and T-DNA degradation. protein_coding PHLOEM PROTEIN 2-B14 (PP2-B14) PHLOEM PROTEIN 2-B14 (AtPP2-B14);VIP1-BINDING F-BOX PROTEIN (VBF);PHLOEM PROTEIN 2-B14 (PP2-B14)	2.36945	-	2.70295	-
AT3G26570	low affinity phosphate transporter protein_coding PHOSPHATE TRANSPORTER 2;1 (PHT2;1) (ORF02);PHOSPHATE TRANSPORTER 2;1 (PHT2;1)	2.36575	-	-	-
AT5G64710	Putative endonuclease or glycosyl hydrolase; BEST Arabidopsis thaliana protein match is: Putative endonuclease or glycosyl hydrolase (TAIR:AT5G09840.1); Has 1807 Blast hits to 1807 proteins in 277 species: Archae - 0; Bacteria - 0; Metazoa - 736; Fungi - 347; Plants - 385; Viruses - 0; Other Eukaryotes - 339 (source: NCBI BLink). protein_coding	2.36399	-	-	-
AT3G27400	Pectin lyase-like superfamily protein; FUNCTIONS IN: pectate lyase activity; INVOLVED IN: biological_process unknown; LOCATED IN: endomembrane system; EXPRESSED IN: 17 plant structures; EXPRESSED DURING: 11 growth stages; CONTAINS InterPro DOMAIN/s: Pectin lyase fold/virulence factor (InterPro:IPR011050), AmbAllergen (InterPro:IPR018082), Pectate lyase/Amb allergen (InterPro:IPR002022), Pectin ly…	2.36258	-	2.05467	-
AT4G30280	Encodes a xyloglucan endotransglucosylase/hydrolase with only only the endotransglucosylase (XET; EC 2.4.1.207) activity towards xyloglucan and non-detectable endohydrolytic (XEH; EC 3.2.1.151) activity. Expressed in the mature or basal regions of both the main and lateral roots, but not in the tip of these roots where cell division occurs. protein_coding XYLOGLUCAN ENDOTRANSGLUCOSYLASE/HYDROLASE…	2.35653	-	-	2.25124
AT5G62360	Plant invertase/pectin methylesterase inhibitor superfamily protein; FUNCTIONS IN: enzyme inhibitor activity, pectinesterase inhibitor activity, pectinesterase activity; INVOLVED IN: biological_process unknown; LOCATED IN: cellular_component unknown; EXPRESSED IN: 22 plant structures; EXPRESSED DURING: 13 growth stages; CONTAINS InterPro DOMAIN/s: Pectinesterase inhibitor (InterPro:IPR006501); BE…	2.32806	-	2.34709	-
AT1G55380	Cysteine/Histidine-rich C1 domain family protein; CONTAINS InterPro DOMAIN/s: DC1 (InterPro:IPR004146), C1-like (InterPro:IPR011424); BEST Arabidopsis thaliana protein match is: Cysteine/Histidine-rich C1 domain family protein (TAIR:AT1G55420.1); Has 40762 Blast hits to 3420 proteins in 277 species: Archae - 16; Bacteria - 33283; Metazoa - 2053; Fungi - 735; Plants - 1877; Viruses - 86; Other Euk…	2.32151	-	2.14712	3.61785
AT5G19600	Encodes sulfate transporter Sultr3;5. protein_coding SULFATE TRANSPORTER 3;5 (SULTR3;5) SULFATE TRANSPORTER 3;5 (SULTR3;5)	2.31509	-	-	-
AT5G47220	Encodes a member of the ERF (ethylene response factor) subfamily B-3 of ERF/AP2 transcription factor family (ATERF-2). The protein contains one AP2 domain. Functions as activator of GCC box?dependent transcription. Positive regulator of JA-responsive defense genes and resistance to F. oxysporum and enhances JA inhibition of root elongation. protein_coding ETHYLENE RESPONSIVE ELEMENT BINDING FACTO…	2.31035	-	1.52813	-
AT1G79890	RAD3-like DNA-binding helicase protein; FUNCTIONS IN: in 6 functions; INVOLVED IN: nucleobase, nucleoside, nucleotide and nucleic acid metabolic process; EXPRESSED IN: 9 plant structures; EXPRESSED DURING: 6 growth stages; CONTAINS InterPro DOMAIN/s: DNA/RNA helicase, ATP-dependent, DEAH-box type, conserved site (InterPro:IPR002464), DEAD2 (InterPro:IPR010614), DEAD-like helicase, N-terminal (Int…	2.3063	-	-	-
AT4G28250	putative beta-expansin/allergen protein. Naming convention from the Expansin Working Group (Kende et al, 2004. Plant Mol Bio). Involved in the formation of nematode-induced syncytia in roots of Arabidopsis thaliana. protein_coding EXPANSIN B3 (EXPB3) EXPANSIN B3 (ATEXPB3); (ATHEXP BETA 1.6);EXPANSIN B3 (EXPB3)	2.30447	-	0.719734	-
AT2G47370	Calcium-dependent phosphotriesterase superfamily protein; FUNCTIONS IN: molecular_function unknown; INVOLVED IN: biological_process unknown; LOCATED IN: endomembrane system; CONTAINS InterPro DOMAIN/s: Six-bladed beta-propeller, TolB-like (InterPro:IPR011042); BEST Arabidopsis thaliana protein match is: Calcium-dependent phosphotriesterase superfamily protein (TAIR:AT2G16760.1); Has 106 Blast hit…	2.30433	-	-	-
AT2G20560	DNAJ heat shock family protein; FUNCTIONS IN: unfolded protein binding, heat shock protein binding; INVOLVED IN: protein folding; LOCATED IN: cellular_component unknown; EXPRESSED IN: 10 plant structures; EXPRESSED DURING: M germinated pollen stage, 4 anthesis, C globular stage, petal differentiation and expansion stage; CONTAINS InterPro DOMAIN/s: Molecular chaperone, heat shock protein, Hsp40, …	2.30181	-	-	-
AT5G65070	Encodes MADS-box containing FLC paralog. Five splice variants have been identified but not characterized with respect to expression patterns and/or differing function. Overexpression of the gene in the Landsberg ecotype leads to a delay in flowering, transcript levels of MAF4 are reduced after a 6 week vernalization. protein_coding MADS AFFECTING FLOWERING 4 (MAF4) MADS AFFECTING FLOWERING 4 (MAF…	2.29689	3.41196	2.34306	3.11611
AT3G59200	F-box/RNI-like superfamily protein; CONTAINS InterPro DOMAIN/s: F-box domain, cyclin-like (InterPro:IPR001810), F-box domain, Skp2-like (InterPro:IPR022364), FBD-like (InterPro:IPR006566), Leucine-rich repeat 2 (InterPro:IPR013101); BEST Arabidopsis thaliana protein match is: F-box/RNI-like superfamily protein (TAIR:AT4G14096.1); Has 2158 Blast hits to 2093 proteins in 26 species: Archae - 0; Bac…	2.29522	-	-	-
AT4G24420	RNA-binding (RRM/RBD/RNP motifs) family protein; Has 63 Blast hits to 59 proteins in 12 species: Archae - 0; Bacteria - 0; Metazoa - 14; Fungi - 0; Plants - 47; Viruses - 0; Other Eukaryotes - 2 (source: NCBI BLink). protein_coding	2.29379	-	-	-
AT4G21830	methionine sulfoxide reductase B7 (MSRB7); CONTAINS InterPro DOMAIN/s: Methionine sulphoxide reductase B (InterPro:IPR002579), Mss4-like (InterPro:IPR011057); BEST Arabidopsis thaliana protein match is: methionine sulfoxide reductase B8 (TAIR:AT4G21840.1); Has 30201 Blast hits to 17322 proteins in 780 species: Archae - 12; Bacteria - 1396; Metazoa - 17338; Fungi - 3422; Plants - 5037; Viruses - 0…	2.28819	-	-	0.536255
AT5G26220	ChaC-like family protein; CONTAINS InterPro DOMAIN/s: ChaC-like protein (InterPro:IPR006840); BEST Arabidopsis thaliana protein match is: ChaC-like family protein (TAIR:AT4G31290.1); Has 1807 Blast hits to 1807 proteins in 277 species: Archae - 0; Bacteria - 0; Metazoa - 736; Fungi - 347; Plants - 385; Viruses - 0; Other Eukaryotes - 339 (source: NCBI BLink). protein_coding	2.2842	-	-	-
AT1G13810	Restriction endonuclease, type II-like superfamily protein; FUNCTIONS IN: DNA binding, nuclease activity; INVOLVED IN: biological_process unknown; LOCATED IN: cellular_component unknown; EXPRESSED IN: 23 plant structures; EXPRESSED DURING: 13 growth stages; CONTAINS InterPro DOMAIN/s: YqaJ viral recombinase family (InterPro:IPR019080), Exonuclease, phage-type/RecB, C-terminal (InterPro:IPR011604)…	2.28194	-	-	-
AT1G17380	jasmonate-zim-domain protein 5 (JAZ5); CONTAINS InterPro DOMAIN/s: Tify (InterPro:IPR010399), CCT domain-like (InterPro:IPR018467); BEST Arabidopsis thaliana protein match is: jasmonate-zim-domain protein 6 (TAIR:AT1G72450.1); Has 301 Blast hits to 296 proteins in 28 species: Archae - 0; Bacteria - 0; Metazoa - 0; Fungi - 0; Plants - 301; Viruses - 0; Other Eukaryotes - 0 (source: NCBI BLink). pr…	2.27957	-	-	-
AT1G55420	embryo sac development arrest 11 (EDA11); FUNCTIONS IN: zinc ion binding; INVOLVED IN: megagametogenesis; LOCATED IN: chloroplast; CONTAINS InterPro DOMAIN/s: DC1 (InterPro:IPR004146), Zinc finger, PHD-type (InterPro:IPR001965), C1-like (InterPro:IPR011424); BEST Arabidopsis thaliana protein match is: Cysteine/Histidine-rich C1 domain family protein (TAIR:AT1G55380.1); Has 31248 Blast hits to 271…	2.24968	-	-	7.71175
AT3G20520	Encodes a member of the glycerophosphodiester phosphodiesterase like (GDPD-like) family. protein_coding SHV3-LIKE 3 (SVL3) GLYCEROPHOSPHODIESTER PHOSPHODIESTERASE (GDPD) LIKE 5 (GDPDL5);SHV3-LIKE 3 (SVL3)	2.24438	-	-	-
AT2G47930	arabinogalactan protein 26 (AGP26); Has 1583 Blast hits to 406 proteins in 105 species: Archae - 2; Bacteria - 56; Metazoa - 101; Fungi - 52; Plants - 160; Viruses - 60; Other Eukaryotes - 1152 (source: NCBI BLink). protein_coding ARABINOGALACTAN PROTEIN 26 (AGP26) ARABIDOPSIS THALIANA ARABINOGALACTAN PROTEIN 26 (ATAGP26);ARABINOGALACTAN PROTEIN 26 (AGP26)	2.24341	-	-	-
AT3G23120	receptor like protein 38 (RLP38); FUNCTIONS IN: kinase activity; INVOLVED IN: signal transduction, defense response; LOCATED IN: endomembrane system; CONTAINS InterPro DOMAIN/s: Leucine-rich repeat-containing N-terminal domain, type 2 (InterPro:IPR013210), Leucine-rich repeat (InterPro:IPR001611); BEST Arabidopsis thaliana protein match is: receptor like protein 37 (TAIR:AT3G23110.1); Has 120242 …	2.24153	2.12936	3.89119	3.01418
AT3G51470	Protein phosphatase 2C family protein; FUNCTIONS IN: protein serine/threonine phosphatase activity, catalytic activity; INVOLVED IN: protein amino acid dephosphorylation; LOCATED IN: protein serine/threonine phosphatase complex; EXPRESSED IN: 20 plant structures; EXPRESSED DURING: 13 growth stages; CONTAINS InterPro DOMAIN/s: Protein phosphatase 2C, manganese/magnesium aspartate binding site (Int…	2.22682	-	-	-
AT4G13420	Encodes a protein of the KUP/HAK/KT potassium channel class that is upregulated in the roots by K levels. protein_coding HIGH AFFINITY K+ TRANSPORTER 5 (HAK5) ARABIDOPSIS THALIANA HIGH AFFINITY K+ TRANSPORTER 5 (ATHAK5);HIGH AFFINITY K+ TRANSPORTER 5 (HAK5)	2.21968	-	-	-
AT4G15150	glycine-rich protein; Has 7282 Blast hits to 3119 proteins in 353 species: Archae - 2; Bacteria - 3076; Metazoa - 1881; Fungi - 207; Plants - 1473; Viruses - 174; Other Eukaryotes - 469 (source: NCBI BLink). protein_coding	2.21437	-	-	-
AT3G61640	arabinogalactan protein 20 (AGP20); CONTAINS InterPro DOMAIN/s: Protein of unknown function DUF1070 (InterPro:IPR009424); BEST Arabidopsis thaliana protein match is: arabinogalactan protein 16 (TAIR:AT2G46330.1); Has 106 Blast hits to 106 proteins in 13 species: Archae - 0; Bacteria - 0; Metazoa - 0; Fungi - 0; Plants - 106; Viruses - 0; Other Eukaryotes - 0 (source: NCBI BLink). protein_coding A…	2.20862	-	-	1.71737
AT3G27500	Cysteine/Histidine-rich C1 domain family protein; FUNCTIONS IN: zinc ion binding; INVOLVED IN: intracellular signaling pathway; LOCATED IN: cellular_component unknown; CONTAINS InterPro DOMAIN/s: Protein kinase C-like, phorbol ester/diacylglycerol binding (InterPro:IPR002219), DC1 (InterPro:IPR004146), Zinc finger, PHD-type (InterPro:IPR001965), C1-like (InterPro:IPR011424); BEST Arabidopsis thal…	2.19759	-	-	2.67834
AT4G11190	Disease resistance-responsive (dirigent-like protein) family protein; FUNCTIONS IN: molecular_function unknown; INVOLVED IN: lignan biosynthetic process, defense response; LOCATED IN: endomembrane system; EXPRESSED IN: 10 plant structures; EXPRESSED DURING: F mature embryo stage, petal differentiation and expansion stage, E expanded cotyledon stage, D bilateral stage; CONTAINS InterPro DOMAIN/s: …	2.19668	-	-	-
AT5G15840	Encodes a protein showing similarities to zinc finger transcription factors, involved in regulation of flowering under long days. Acts upstream of FT and SOC1. protein_coding CONSTANS (CO) (FG);CONSTANS (CO)	2.19565	-	-	-
AT4G35180	LYS/HIS transporter 7 (LHT7); CONTAINS InterPro DOMAIN/s: Amino acid transporter, transmembrane (InterPro:IPR013057); BEST Arabidopsis thaliana protein match is: Transmembrane amino acid transporter family protein (TAIR:AT1G47670.1); Has 1572 Blast hits to 1571 proteins in 189 species: Archae - 0; Bacteria - 36; Metazoa - 144; Fungi - 199; Plants - 1047; Viruses - 0; Other Eukaryotes - 146 (sourc…	2.19433	-	2.0514	2.13343
AT2G42760	unknown protein; CONTAINS InterPro DOMAIN/s: Protein of unknown function DUF1685 (InterPro:IPR012881); Has 170 Blast hits to 164 proteins in 34 species: Archae - 0; Bacteria - 1; Metazoa - 26; Fungi - 10; Plants - 107; Viruses - 0; Other Eukaryotes - 26 (source: NCBI BLink). protein_coding	2.19271	-	-	-
AT4G21865	unknown protein; Has 11 Blast hits to 11 proteins in 4 species: Archae - 0; Bacteria - 0; Metazoa - 0; Fungi - 0; Plants - 11; Viruses - 0; Other Eukaryotes - 0 (source: NCBI BLink). protein_coding	2.19232	-	-	-
AT1G29550	Eukaryotic initiation factor 4E protein; FUNCTIONS IN: RNA binding, translation initiation factor activity; INVOLVED IN: translational initiation; LOCATED IN: cytoplasm; EXPRESSED IN: male gametophyte, pollen tube; EXPRESSED DURING: L mature pollen stage, M germinated pollen stage; CONTAINS InterPro DOMAIN/s: Eukaryotic translation initiation factor 4E (eIF-4E) (InterPro:IPR001040), Eukaryotic tr…	2.19206	1.9938	2.54636	1.64037
AT3G01990	Member of a small family of ACT domain containing proteins in Arabidopsis. ACT domains are involved in amino acid binding. protein_coding ACT DOMAIN REPEAT 6 (ACR6) ACT DOMAIN REPEAT 6 (ACR6)	2.19169	-	2.02753	-
AT3G56710	Sig1 binding protein; interacts with Sig1R4. As well as Sig1, SibI is imported into chloroplasts and its expression is light-dependent in mature chloroplasts. protein_coding SIGMA FACTOR BINDING PROTEIN 1 (SIB1) SIGMA FACTOR BINDING PROTEIN 1 (SIB1)	2.1911	-	-	1.62261
AT1G16400	Encodes cytochrome P450 CYP79F2. protein_coding "CYTOCHROME P450, FAMILY 79, SUBFAMILY F, POLYPEPTIDE 2" (CYP79F2) "CYTOCHROME P450, FAMILY 79, SUBFAMILY F, POLYPEPTIDE 2" (CYP79F2)	2.19016	-	-	-
AT3G46080	C2H2-type zinc finger family protein; FUNCTIONS IN: sequence-specific DNA binding transcription factor activity, zinc ion binding, nucleic acid binding; INVOLVED IN: response to chitin, regulation of transcription; LOCATED IN: intracellular; CONTAINS InterPro DOMAIN/s: Zinc finger, C2H2-like (InterPro:IPR015880), Zinc finger, C2H2-type (InterPro:IPR007087); BEST Arabidopsis thaliana protein match…	2.1815	-	-	-
AT3G17830	Molecular chaperone Hsp40/DnaJ family protein; FUNCTIONS IN: unfolded protein binding, heat shock protein binding, ATP binding; INVOLVED IN: protein folding, response to heat; LOCATED IN: chloroplast; EXPRESSED IN: 8 plant structures; EXPRESSED DURING: 4 anthesis, F mature embryo stage, petal differentiation and expansion stage, E expanded cotyledon stage, D bilateral stage; CONTAINS InterPro DOM…	2.17973	-	-	-
AT1G13710	Encodes the cytochrome P450 CYP78A5 monooxygenase. Contributes to the generation of a growth-stimulating signal distinct from the classical phytohormones that prevents proliferation arrest, promoting organ growth. protein_coding "CYTOCHROME P450, FAMILY 78, SUBFAMILY A, POLYPEPTIDE 5" (CYP78A5) KLUH (KLU);"CYTOCHROME P450, FAMILY 78, SUBFAMILY A, POLYPEPTIDE 5" (CYP78A5)	2.17945	-	-	0.389801
AT3G56620	nodulin MtN21-like transporter family protein protein_coding	2.17368	-	-	-
AT5G26270	unknown protein; Has 1807 Blast hits to 1807 proteins in 277 species: Archae - 0; Bacteria - 0; Metazoa - 736; Fungi - 347; Plants - 385; Viruses - 0; Other Eukaryotes - 339 (source: NCBI BLink). protein_coding	2.16952	-	-	-
AT4G37022	unknown protein; FUNCTIONS IN: molecular_function unknown; INVOLVED IN: biological_process unknown; LOCATED IN: cellular_component unknown; Has 0 Blast hits to 0 proteins in 0 species (source: NCBI BLink). protein_coding	2.165	-	-	-
AT1G65900	unknown protein; FUNCTIONS IN: molecular_function unknown; INVOLVED IN: biological_process unknown; LOCATED IN: endomembrane system; EXPRESSED IN: 21 plant structures; EXPRESSED DURING: 13 growth stages; Has 306 Blast hits to 306 proteins in 119 species: Archae - 19; Bacteria - 238; Metazoa - 0; Fungi - 0; Plants - 34; Viruses - 0; Other Eukaryotes - 15 (source: NCBI BLink). protein_coding	2.1626	-	-	-
AT4G00380	Belongs to a subgroup of SGS3-like proteins that act redundantly in RNA-directed DNA methylation: AT1G15910 (FDM1), AT4G00380 (FDM2), AT3G12550 (FDM3), AT1G13790 (FDM4), AT1G80790 (FDM5). protein_coding FACTOR OF DNA METHYLATION 2 (FDM2) IDN2 PARALOG 2 (IDP2);INVOLVED IN DE NOVO 2 (IDN2) - LIKE 2 (INDL2);FACTOR OF DNA METHYLATION 2 (FDM2)	2.15433	1.96639	2.78784	1.87963
AT5G01740	Nuclear transport factor 2 (NTF2) family protein; CONTAINS InterPro DOMAIN/s: Wound-induced protein, Wun1 (InterPro:IPR009798); BEST Arabidopsis thaliana protein match is: senescence associated gene 20 (TAIR:AT3G10985.1); Has 1807 Blast hits to 1807 proteins in 277 species: Archae - 0; Bacteria - 0; Metazoa - 736; Fungi - 347; Plants - 385; Viruses - 0; Other Eukaryotes - 339 (source: NCBI BLink)…	2.15275	-	-	-
AT3G60120	beta glucosidase 27 (BGLU27); FUNCTIONS IN: cation binding, hydrolase activity, hydrolyzing O-glycosyl compounds, catalytic activity; INVOLVED IN: carbohydrate metabolic process; LOCATED IN: cellular_component unknown; EXPRESSED IN: stem, hypocotyl, sepal, stamen; EXPRESSED DURING: 4 anthesis; CONTAINS InterPro DOMAIN/s: Glycoside hydrolase, family 1 (InterPro:IPR001360), Glycoside hydrolase, fam…	2.14733	-	1.56658	-
AT4G33710	CAP (Cysteine-rich secretory proteins, Antigen 5, and Pathogenesis-related 1 protein) superfamily protein; FUNCTIONS IN: molecular_function unknown; INVOLVED IN: biological_process unknown; LOCATED IN: endomembrane system, extracellular region; CONTAINS InterPro DOMAIN/s: Allergen V5/Tpx-1 related, conserved site (InterPro:IPR018244), Allergen V5/Tpx-1 related (InterPro:IPR001283), SCP-like extra…	2.14599	-	7.2458	-
AT5G60650	unknown protein; FUNCTIONS IN: molecular_function unknown; INVOLVED IN: biological_process unknown; LOCATED IN: endomembrane system; BEST Arabidopsis thaliana protein match is: unknown protein (TAIR:AT2G28410.1); Has 1807 Blast hits to 1807 proteins in 277 species: Archae - 0; Bacteria - 0; Metazoa - 736; Fungi - 347; Plants - 385; Viruses - 0; Other Eukaryotes - 339 (source: NCBI BLink). protein…	2.14506	-	-	-
AT2G19590	encodes a protein whose sequence is similar to 1-aminocyclopropane-1-carboxylate oxidase protein_coding ACC OXIDASE 1 (ACO1) (ATACO1);ACC OXIDASE 1 (ACO1)	2.14269	-	-	-
AT1G29025	Calcium-binding EF-hand family protein; FUNCTIONS IN: calcium ion binding; LOCATED IN: endomembrane system; CONTAINS InterPro DOMAIN/s: EF-Hand 1, calcium-binding site (InterPro:IPR018247), EF-HAND 2 (InterPro:IPR018249), Calcium-binding EF-hand (InterPro:IPR002048), EF-hand-like domain (InterPro:IPR011992); BEST Arabidopsis thaliana protein match is: Calcium-binding EF-hand family protein (TAIR:…	2.13332	-	-	-
AT2G46890	FUNCTIONS IN: oxidoreductase activity, acting on the CH-CH group of donors; INVOLVED IN: lipid metabolic process; LOCATED IN: endomembrane system, integral to membrane, cytoplasm; CONTAINS InterPro DOMAIN/s: 3-oxo-5-alpha-steroid 4-dehydrogenase, C-terminal (InterPro:IPR001104), Protein of unknown function DUF1295 (InterPro:IPR010721); BEST Arabidopsis thaliana protein match is: Protein of unknow…	2.13146	-	-	-
AT5G41290	Receptor-like protein kinase-related family protein; INVOLVED IN: biological_process unknown; LOCATED IN: anchored to plasma membrane, anchored to membrane; EXPRESSED IN: callus; CONTAINS InterPro DOMAIN/s: Protein of unknown function DUF26 (InterPro:IPR002902); BEST Arabidopsis thaliana protein match is: Receptor-like protein kinase-related family protein (TAIR:AT5G41280.1); Has 1807 Blast hits …	2.13022	-	-	-
AT5G55730	Encodes fasciclin-like arabinogalactan-protein 1 (Fla1). fla1 mutants show defects in shoot regeneration. protein_coding FASCICLIN-LIKE ARABINOGALACTAN 1 (FLA1) FASCICLIN-LIKE ARABINOGALACTAN 1 (FLA1)	2.12903	-	-	0.624517
AT5G52750	Heavy metal transport/detoxification superfamily protein ; FUNCTIONS IN: metal ion binding; INVOLVED IN: metal ion transport; LOCATED IN: cellular_component unknown; EXPRESSED IN: 20 plant structures; EXPRESSED DURING: 12 growth stages; CONTAINS InterPro DOMAIN/s: Heavy metal transport/detoxification protein (InterPro:IPR006121); BEST Arabidopsis thaliana protein match is: Copper transport protei…	2.12535	-	2.21034	2.3145
AT1G13790	Belongs to a subgroup of SGS3-like proteins that act redundantly in RNA-directed DNA methylation: AT1G15910 (FDM1), AT4G00380 (FDM2), AT3G12550 (FDM3), AT1G13790 (FDM4), AT1G80790 (FDM5). protein_coding FACTOR OF DNA METHYLATION 4 (FDM4) FACTOR OF DNA METHYLATION 4 (FDM4)	2.11868	-	-	-
AT1G28480	Encodes GRX480, a member of the glutaredoxin family that regulates protein redox state. GRX480 interacts with TGA factors and suppresses JA-responsive PDF1.2 transcription. GRX480 transcription is SA-inducible and requires NPR1. Maybe involved in SA/JA cross-talk. protein_coding (GRX480) (roxy19); (GRX480)	2.11829	-	-	1.44179
AT1G34060	Pyridoxal phosphate (PLP)-dependent transferases superfamily protein; FUNCTIONS IN: carbon-sulfur lyase activity, pyridoxal phosphate binding, catalytic activity; LOCATED IN: endomembrane system; CONTAINS InterPro DOMAIN/s: Pyridoxal phosphate-dependent transferase, major domain (InterPro:IPR015424), EGF-like, alliinase (InterPro:IPR006947), Pyridoxal phosphate-dependent transferase, major region…	2.11805	-	-	-
AT2G05765	snoRNA; snoRNA small_nucleolar_rna	2.10852	-	-	-
AT1G62520	unknown protein; BEST Arabidopsis thaliana protein match is: unknown protein (TAIR:AT4G12450.1); Has 388 Blast hits to 388 proteins in 26 species: Archae - 0; Bacteria - 1; Metazoa - 0; Fungi - 8; Plants - 376; Viruses - 0; Other Eukaryotes - 3 (source: NCBI BLink). protein_coding	2.10761	-	-	-
AT1G66980	Encodes SNC4 (suppressor of npr1-1, constitutive 4), an atypical receptor-like kinase with two predicted extracellular glycerophosphoryl diester phosphodiesterase domains. protein_coding SUPPRESSOR OF NPR1-1 CONSTITUTIVE 4 (SNC4) GLYCEROPHOSPHODIESTER PHOSPHODIESTERASE (GDPD) LIKE 2 (GDPDL2);SUPPRESSOR OF NPR1-1 CONSTITUTIVE 4 (SNC4)	2.10728	-	2.50341	-
AT5G48950	Encodes one of the two functional DHNA-CoA (1,4-dihydroxy-2-naphthoyl-CoA) thioesterases found in Arabidopsis. protein_coding DHNA-COA THIOESTERASE 2 (DHNAT2) DHNA-COA THIOESTERASE 2 (DHNAT2)	2.09998	-	-	-
AT1G28660	GDSL-like Lipase/Acylhydrolase superfamily protein; FUNCTIONS IN: hydrolase activity, acting on ester bonds, carboxylesterase activity; INVOLVED IN: lipid metabolic process; LOCATED IN: endomembrane system; CONTAINS InterPro DOMAIN/s: Lipase, GDSL (InterPro:IPR001087); BEST Arabidopsis thaliana protein match is: GDSL-like Lipase/Acylhydrolase superfamily protein (TAIR:AT1G28670.1); Has 3386 Blast…	2.09886	-	-	-
AT4G14650	unknown protein; FUNCTIONS IN: molecular_function unknown; INVOLVED IN: N-terminal protein myristoylation; EXPRESSED IN: 6 plant structures; EXPRESSED DURING: petal differentiation and expansion stage; Has 2407 Blast hits to 1833 proteins in 310 species: Archae - 19; Bacteria - 223; Metazoa - 708; Fungi - 285; Plants - 140; Viruses - 42; Other Eukaryotes - 990 (source: NCBI BLink). protein_coding	2.09886	-	-	2.04088
AT5G03995	unknown protein; FUNCTIONS IN: molecular_function unknown; INVOLVED IN: biological_process unknown; LOCATED IN: cellular_component unknown; Has 30201 Blast hits to 17322 proteins in 780 species: Archae - 12; Bacteria - 1396; Metazoa - 17338; Fungi - 3422; Plants - 5037; Viruses - 0; Other Eukaryotes - 2996 (source: NCBI BLink). protein_coding	2.09545	-	-	-
AT3G57450	unknown protein; Has 65 Blast hits to 65 proteins in 11 species: Archae - 0; Bacteria - 0; Metazoa - 0; Fungi - 0; Plants - 65; Viruses - 0; Other Eukaryotes - 0 (source: NCBI BLink). protein_coding	2.09307	-	1.41753	1.45835
AT5G19110	Eukaryotic aspartyl protease family protein; FUNCTIONS IN: aspartic-type endopeptidase activity; INVOLVED IN: proteolysis, N-terminal protein myristoylation; LOCATED IN: endomembrane system; EXPRESSED IN: shoot apex, leaf apex, hypocotyl, root, leaf; CONTAINS InterPro DOMAIN/s: Peptidase aspartic (InterPro:IPR021109), Peptidase aspartic, catalytic (InterPro:IPR009007), Peptidase A1 (InterPro:IPR0…	2.0915	-	-	-
AT1G63750	Disease resistance protein (TIR-NBS-LRR class) family; FUNCTIONS IN: transmembrane receptor activity, nucleoside-triphosphatase activity, nucleotide binding, ATP binding; INVOLVED IN: signal transduction, apoptosis, defense response, innate immune response; LOCATED IN: intrinsic to membrane; EXPRESSED IN: 7 plant structures; EXPRESSED DURING: 7 growth stages; CONTAINS InterPro DOMAIN/s: ATPase, A…	2.0895	-	2.14054	2.06495
AT5G60520	Late embryogenesis abundant (LEA) protein-related; FUNCTIONS IN: molecular_function unknown; LOCATED IN: endomembrane system; EXPRESSED IN: root; CONTAINS InterPro DOMAIN/s: Root cap (InterPro:IPR009646); BEST Arabidopsis thaliana protein match is: late embryogenesis abundant protein-related / LEA protein-related (TAIR:AT5G60530.1); Has 1807 Blast hits to 1807 proteins in 277 species: Archae - 0;…	2.08464	-	-	-
AT1G70370	polygalacturonase 2 (PG2); FUNCTIONS IN: polygalacturonase activity; INVOLVED IN: biological_process unknown; LOCATED IN: endomembrane system; EXPRESSED IN: 23 plant structures; EXPRESSED DURING: 13 growth stages; CONTAINS InterPro DOMAIN/s: BURP (InterPro:IPR004873); BEST Arabidopsis thaliana protein match is: BURP domain-containing protein (TAIR:AT1G23760.1); Has 2933 Blast hits to 2085 protein…	2.08443	-	-	0.729752
AT4G23260	Encodes a cysteine-rich receptor-like protein kinase. protein_coding CYSTEINE-RICH RLK (RECEPTOR-LIKE PROTEIN KINASE) 18 (CRK18) CYSTEINE-RICH RLK (RECEPTOR-LIKE PROTEIN KINASE) 18 (CRK18)	2.08427	-	-	1.42915
AT3G07600	Heavy metal transport/detoxification superfamily protein ; FUNCTIONS IN: metal ion binding; INVOLVED IN: metal ion transport; LOCATED IN: cellular_component unknown; EXPRESSED IN: 6 plant structures; EXPRESSED DURING: LP.06 six leaves visible, LP.04 four leaves visible, 4 anthesis; CONTAINS InterPro DOMAIN/s: Heavy metal transport/detoxification protein (InterPro:IPR006121); BEST Arabidopsis thal…	2.08379	-	-	-
AT3G06890	unknown protein; Has 91 Blast hits to 91 proteins in 12 species: Archae - 0; Bacteria - 0; Metazoa - 0; Fungi - 0; Plants - 91; Viruses - 0; Other Eukaryotes - 0 (source: NCBI BLink). protein_coding	2.07969	-	-	-
AT2G32130	Plant protein of unknown function (DUF641); CONTAINS InterPro DOMAIN/s: Protein of unknown function DUF641, plant (InterPro:IPR006943); BEST Arabidopsis thaliana protein match is: Plant protein of unknown function (DUF641) (TAIR:AT1G29300.1); Has 208 Blast hits to 208 proteins in 30 species: Archae - 0; Bacteria - 32; Metazoa - 0; Fungi - 0; Plants - 174; Viruses - 0; Other Eukaryotes - 2 (source…	2.07891	-	-	-
AT4G03470	Ankyrin repeat family protein; EXPRESSED IN: cultured cell; CONTAINS InterPro DOMAIN/s: Ankyrin repeat-containing domain (InterPro:IPR020683), Ankyrin repeat (InterPro:IPR002110); BEST Arabidopsis thaliana protein match is: ankyrin repeat family protein (TAIR:AT4G05040.4); Has 17879 Blast hits to 9120 proteins in 422 species: Archae - 19; Bacteria - 1109; Metazoa - 10141; Fungi - 1293; Plants - 2…	2.07889	-	2.13896	-
AT1G11545	xyloglucan endotransglucosylase/hydrolase 8 (XTH8); FUNCTIONS IN: hydrolase activity, acting on glycosyl bonds, xyloglucan:xyloglucosyl transferase activity, hydrolase activity, hydrolyzing O-glycosyl compounds; INVOLVED IN: carbohydrate metabolic process, cellular glucan metabolic process; LOCATED IN: endomembrane system, cell wall, apoplast; EXPRESSED IN: 21 plant structures; EXPRESSED DURING: …	2.07867	-	-	-
AT3G09780	CRINKLY4 related 1 (CCR1); FUNCTIONS IN: protein serine/threonine kinase activity, receptor activity, protein kinase activity, kinase activity, ATP binding; INVOLVED IN: protein amino acid phosphorylation; EXPRESSED IN: 16 plant structures; EXPRESSED DURING: 7 growth stages; CONTAINS InterPro DOMAIN/s: TNFR/CD27/30/40/95 cysteine-rich region (InterPro:IPR001368), Protein kinase, ATP binding site …	2.07772	-	-	-
AT1G29980	INVOLVED IN: biological_process unknown; LOCATED IN: plasma membrane, anchored to membrane; EXPRESSED IN: 24 plant structures; EXPRESSED DURING: 13 growth stages; CONTAINS InterPro DOMAIN/s: Protein of unknown function DUF642 (InterPro:IPR006946), Galactose-binding domain-like (InterPro:IPR008979); BEST Arabidopsis thaliana protein match is: Protein of unknown function, DUF642 (TAIR:AT2G34510.1);…	2.0777	-	-	-
AT3G17690	member of Cyclic nucleotide gated channel family protein_coding CYCLIC NUCLEOTIDE GATED CHANNEL 19 (CNGC19) CYCLIC NUCLEOTIDE GATED CHANNEL 19 (CNGC19);CYCLIC NUCLEOTIDE-GATED CHANNEL 19 (ATCNGC19)	2.07467	-	-	1.41635
AT5G10130	Pollen Ole e 1 allergen and extensin family protein; FUNCTIONS IN: molecular_function unknown; INVOLVED IN: biological_process unknown; LOCATED IN: extracellular space, endomembrane system; EXPRESSED IN: root; CONTAINS InterPro DOMAIN/s: Pollen Ole e 1 allergen/extensin (InterPro:IPR006041), Allergen Ole e 1, conserved site (InterPro:IPR006040); BEST Arabidopsis thaliana protein match is: Pollen …	2.07379	-	-	-
AT3G32040	Terpenoid synthases superfamily protein; INVOLVED IN: isoprenoid biosynthetic process; EXPRESSED IN: root; CONTAINS InterPro DOMAIN/s: Polyprenyl synthetase-related (InterPro:IPR017446), Terpenoid synthase (InterPro:IPR008949), Polyprenyl synthetase (InterPro:IPR000092); BEST Arabidopsis thaliana protein match is: Terpenoid synthases superfamily protein (TAIR:AT3G29430.1); Has 16611 Blast hits to…	2.07114	-	-	-
AT5G66590	CAP (Cysteine-rich secretory proteins, Antigen 5, and Pathogenesis-related 1 protein) superfamily protein; FUNCTIONS IN: molecular_function unknown; INVOLVED IN: biological_process unknown; LOCATED IN: endomembrane system, extracellular region; EXPRESSED IN: 22 plant structures; EXPRESSED DURING: 13 growth stages; CONTAINS InterPro DOMAIN/s: Allergen V5/Tpx-1 related (InterPro:IPR001283), SCP-lik…	2.07021	-	-	-
AT2G25810	tonoplast intrinsic protein 4;1 (TIP4;1); FUNCTIONS IN: water channel activity; INVOLVED IN: transport, transmembrane transport; LOCATED IN: plant-type vacuole membrane, membrane, central vacuole; EXPRESSED IN: 14 plant structures; EXPRESSED DURING: 4 anthesis, F mature embryo stage, petal differentiation and expansion stage, E expanded cotyledon stage, D bilateral stage; CONTAINS InterPro DOMAIN…	2.06925	-	-	-
AT5G24100	Leucine-rich repeat protein kinase family protein; FUNCTIONS IN: protein serine/threonine kinase activity, protein kinase activity, ATP binding; INVOLVED IN: transmembrane receptor protein tyrosine kinase signaling pathway, protein amino acid phosphorylation; LOCATED IN: endomembrane system; EXPRESSED IN: root; CONTAINS InterPro DOMAIN/s: Protein kinase, ATP binding site (InterPro:IPR017441), Pro…	2.06768	-	-	-
AT3G02020	encodes a monofunctional aspartate kinase protein_coding ASPARTATE KINASE 3 (AK3) ASPARTATE KINASE 3 (AK3)	2.06749	-	-	-
AT1G13610	alpha/beta-Hydrolases superfamily protein; EXPRESSED IN: cotyledon, hypocotyl, root; CONTAINS InterPro DOMAIN/s: Alpha/beta hydrolase fold-1 (InterPro:IPR000073); BEST Arabidopsis thaliana protein match is: alpha/beta-Hydrolases superfamily protein (TAIR:AT3G30380.2); Has 4490 Blast hits to 4478 proteins in 963 species: Archae - 8; Bacteria - 1669; Metazoa - 672; Fungi - 266; Plants - 333; Viruse…	2.06463	-	-	-
AT3G20360	TRAF-like family protein; FUNCTIONS IN: molecular_function unknown; INVOLVED IN: biological_process unknown; LOCATED IN: endomembrane system; CONTAINS InterPro DOMAIN/s: TRAF-like (InterPro:IPR008974), MATH (InterPro:IPR002083); BEST Arabidopsis thaliana protein match is: TRAF-like family protein (TAIR:AT3G20370.1); Has 719 Blast hits to 567 proteins in 35 species: Archae - 0; Bacteria - 0; Metaz…	2.06405	-	-	-
AT1G50400	Eukaryotic porin family protein; FUNCTIONS IN: voltage-gated anion channel activity; INVOLVED IN: anion transport, transmembrane transport; LOCATED IN: mitochondrial outer membrane; EXPRESSED IN: 20 plant structures; EXPRESSED DURING: 13 growth stages; CONTAINS InterPro DOMAIN/s: Porin, eukaryotic type (InterPro:IPR001925); BEST Arabidopsis thaliana protein match is: translocase of the outer mito…	2.06097	-	-	-
AT5G14760	At5g14760 encodes for L-aspartate oxidase involved in the early steps of NAD biosynthesis. In contrary to the EC 1.4.3.16 (l-aspartate oxidase - deaminating) the enzyme catalyzes the reaction L-aspartate + O2 = iminoaspartate (alpha-iminosuccinate) + H2O2 protein_coding L-ASPARTATE OXIDASE (AO) L-ASPARTATE OXIDASE (AO);FLAGELLIN-INSENSITIVE 4 (FIN4)	2.05691	-	1.98432	1.56581
AT2G18300	basic helix-loop-helix (bHLH) DNA-binding superfamily protein; FUNCTIONS IN: sequence-specific DNA binding transcription factor activity; INVOLVED IN: response to cytokinin stimulus, regulation of transcription; LOCATED IN: nucleus; EXPRESSED IN: 13 plant structures; EXPRESSED DURING: 8 growth stages; CONTAINS InterPro DOMAIN/s: Helix-loop-helix DNA-binding domain (InterPro:IPR001092), Helix-loop…	2.05391	-	-	-
AT2G41180	VQ motif-containing protein; FUNCTIONS IN: molecular_function unknown; INVOLVED IN: biological_process unknown; LOCATED IN: chloroplast; EXPRESSED IN: 22 plant structures; EXPRESSED DURING: 13 growth stages; CONTAINS InterPro DOMAIN/s: VQ (InterPro:IPR008889); BEST Arabidopsis thaliana protein match is: sigma factor binding protein 1 (TAIR:AT3G56710.1); Has 49 Blast hits to 49 proteins in 11 spec…	2.05259	-	-	-
AT1G19960	BEST Arabidopsis thaliana protein match is: transmembrane receptors (TAIR:AT2G32140.1); Has 41 Blast hits to 41 proteins in 17 species: Archae - 0; Bacteria - 2; Metazoa - 23; Fungi - 0; Plants - 11; Viruses - 0; Other Eukaryotes - 5 (source: NCBI BLink). protein_coding	2.05247	-	-	-
AT3G13682	Encodes a homolog of human Lysine-Specific Demethylase1. Involved in H3K4 methylation of target genes including the flowering loci FLC and FWA. protein_coding LSD1-LIKE2 (LDL2) LSD1-LIKE2 (LDL2)	2.05236	-	-	-
AT5G59550	Encodes an ABA- and drought-induced RING-DUF1117 gene whose mutation results in hyposensitive phenotypes toward ABA in terms of germination rate and stomatal closure and markedly reduced tolerance to drought stress relative to wild-type plants. protein_coding RING AND DOMAIN OF UNKNOWN FUNCTION 1117 2 (RDUF2) RING AND DOMAIN OF UNKNOWN FUNCTION 1117 2 (RDUF2);ARABIDOPSIS THALIANA RING AND DOMAIN …	2.05128	-	-	1.3083
AT4G11550	Cysteine/Histidine-rich C1 domain family protein; FUNCTIONS IN: zinc ion binding; INVOLVED IN: intracellular signaling pathway; LOCATED IN: cellular_component unknown; EXPRESSED IN: hypocotyl, root, pedicel; EXPRESSED DURING: 4 anthesis; CONTAINS InterPro DOMAIN/s: Protein kinase C-like, phorbol ester/diacylglycerol binding (InterPro:IPR002219), DC1 (InterPro:IPR004146), Zinc finger, PHD-type (In…	2.05056	-	-	-
AT1G15760	Sterile alpha motif (SAM) domain-containing protein; CONTAINS InterPro DOMAIN/s: Sterile alpha motif homology (InterPro:IPR010993), Sterile alpha motif, type 2 (InterPro:IPR011510); BEST Arabidopsis thaliana protein match is: Sterile alpha motif (SAM) domain-containing protein (TAIR:AT1G80520.1); Has 64 Blast hits to 64 proteins in 13 species: Archae - 0; Bacteria - 0; Metazoa - 0; Fungi - 0; Pla…	2.04657	-	-	-
AT2G43700	Concanavalin A-like lectin protein kinase family protein; FUNCTIONS IN: kinase activity; INVOLVED IN: protein amino acid phosphorylation; LOCATED IN: endomembrane system; CONTAINS InterPro DOMAIN/s: Legume lectin, beta chain (InterPro:IPR001220), Protein kinase, ATP binding site (InterPro:IPR017441), Serine/threonine-protein kinase-like domain (InterPro:IPR017442), Concanavalin A-like lectin/gluc…	2.04086	-	2.49647	1.91461
AT4G03940	unknown protein; Has 8 Blast hits to 8 proteins in 3 species: Archae - 0; Bacteria - 0; Metazoa - 0; Fungi - 0; Plants - 6; Viruses - 0; Other Eukaryotes - 2 (source: NCBI BLink). protein_coding	2.03431	-	-	-
AT3G62210	embryo sac development arrest 32 (EDA32); BEST Arabidopsis thaliana protein match is: Putative endonuclease or glycosyl hydrolase (TAIR:AT3G62200.1); Has 433 Blast hits to 413 proteins in 54 species: Archae - 0; Bacteria - 14; Metazoa - 68; Fungi - 36; Plants - 312; Viruses - 0; Other Eukaryotes - 3 (source: NCBI BLink). protein_coding EMBRYO SAC DEVELOPMENT ARREST 32 (EDA32) EMBRYO SAC DEVELOPME…	2.03319	-	1.90113	-
AT4G29240	Leucine-rich repeat (LRR) family protein; INVOLVED IN: biological_process unknown; LOCATED IN: endomembrane system; EXPRESSED IN: 19 plant structures; EXPRESSED DURING: 13 growth stages; CONTAINS InterPro DOMAIN/s: Leucine-rich repeat-containing N-terminal domain, type 2 (InterPro:IPR013210), Leucine-rich repeat (InterPro:IPR001611); BEST Arabidopsis thaliana protein match is: Leucine-rich repeat…	2.02824	-	-	-
AT1G70090	Encodes a protein with putative galacturonosyltransferase activity. protein_coding GLUCOSYL TRANSFERASE FAMILY 8 (LGT8) GLUCOSYL TRANSFERASE FAMILY 8 (LGT8);GALACTURONOSYLTRANSFERASE-LIKE 9 (GATL9)	2.02796	-	-	-
AT5G67370	Protein of unknown function (DUF1230); CONTAINS InterPro DOMAIN/s: Protein of unknown function DUF1230 (InterPro:IPR009631); BEST Arabidopsis thaliana protein match is: Protein of unknown function (DUF1230) (TAIR:AT5G11840.1); Has 1807 Blast hits to 1807 proteins in 277 species: Archae - 0; Bacteria - 0; Metazoa - 736; Fungi - 347; Plants - 385; Viruses - 0; Other Eukaryotes - 339 (source: NCBI B…	2.02786	-	-	1.413
AT3G56980	Encodes a member of the basic helix-loop-helix transcription factor protein. protein_coding (BHLH039) (BHLH039);OBP3-RESPONSIVE GENE 3 (ORG3)	2.02324	45.2321	-	-
AT5G48175	FUNCTIONS IN: molecular_function unknown; INVOLVED IN: biological_process unknown; LOCATED IN: endomembrane system; EXPRESSED IN: hypocotyl, male gametophyte, root; BEST Arabidopsis thaliana protein match is: Glycosyl hydrolase superfamily protein (TAIR:AT3G09260.1); Has 30201 Blast hits to 17322 proteins in 780 species: Archae - 12; Bacteria - 1396; Metazoa - 17338; Fungi - 3422; Plants - 5037; …	2.02297	-	1.98743	-
AT2G02020	Major facilitator superfamily protein; FUNCTIONS IN: transporter activity; INVOLVED IN: oligopeptide transport; LOCATED IN: membrane; EXPRESSED IN: 6 plant structures; EXPRESSED DURING: LP.06 six leaves visible; CONTAINS InterPro DOMAIN/s: PTR2 family proton/oligopeptide symporter, conserved site (InterPro:IPR018456), Oligopeptide transporter (InterPro:IPR000109), Major facilitator superfamily, g…	2.02126	1.95785	1.66719	1.38133
AT5G53820	Late embryogenesis abundant protein (LEA) family protein; BEST Arabidopsis thaliana protein match is: Late embryogenesis abundant protein (LEA) family protein (TAIR:AT5G38760.1); Has 1807 Blast hits to 1807 proteins in 277 species: Archae - 0; Bacteria - 0; Metazoa - 736; Fungi - 347; Plants - 385; Viruses - 0; Other Eukaryotes - 339 (source: NCBI BLink). protein_coding	2.01826	-	-	-
AT2G33020	receptor like protein 24 (RLP24); FUNCTIONS IN: kinase activity; INVOLVED IN: signal transduction; LOCATED IN: endomembrane system; EXPRESSED IN: root, cultured cell; CONTAINS InterPro DOMAIN/s: Leucine-rich repeat (InterPro:IPR001611); BEST Arabidopsis thaliana protein match is: receptor like protein 23 (TAIR:AT2G32680.1); Has 100923 Blast hits to 28307 proteins in 1116 species: Archae - 44; Bac…	2.01742	-	-	2.68619
AT3G07720	Galactose oxidase/kelch repeat superfamily protein; CONTAINS InterPro DOMAIN/s: Galactose oxidase/kelch, beta-propeller (InterPro:IPR011043), Kelch repeat type 1 (InterPro:IPR006652), Kelch-type beta propeller (InterPro:IPR015915); BEST Arabidopsis thaliana protein match is: nitrile specifier protein 5 (TAIR:AT5G48180.1); Has 10920 Blast hits to 5857 proteins in 349 species: Archae - 8; Bacteria …	2.01684	-	-	-
AT1G16640	AP2/B3-like transcriptional factor family protein; FUNCTIONS IN: DNA binding, sequence-specific DNA binding transcription factor activity; INVOLVED IN: regulation of transcription, DNA-dependent; LOCATED IN: cellular_component unknown; EXPRESSED IN: 16 plant structures; EXPRESSED DURING: 11 growth stages; CONTAINS InterPro DOMAIN/s: Transcriptional factor B3 (InterPro:IPR003340); BEST Arabidopsis…	2.01475	-	-	-
AT1G65370	TRAF-like family protein; CONTAINS InterPro DOMAIN/s: TRAF-like (InterPro:IPR008974), MATH (InterPro:IPR002083); BEST Arabidopsis thaliana protein match is: TRAF-like family protein (TAIR:AT1G65150.2); Has 460 Blast hits to 456 proteins in 21 species: Archae - 0; Bacteria - 0; Metazoa - 0; Fungi - 0; Plants - 453; Viruses - 0; Other Eukaryotes - 7 (source: NCBI BLink). protein_coding	2.01423	-	1.75402	-
AT5G13830	FtsJ-like methyltransferase family protein; FUNCTIONS IN: methyltransferase activity, nucleic acid binding, RNA methyltransferase activity; INVOLVED IN: methylation, rRNA processing, rRNA methylation; LOCATED IN: cellular_component unknown; EXPRESSED IN: shoot apex, embryo, root, flower, seed; EXPRESSED DURING: petal differentiation and expansion stage, E expanded cotyledon stage, D bilateral sta…	2.00268	-	-	-
AT1G49860	Encodes glutathione transferase belonging to the phi class of GSTs. Naming convention according to Wagner et al. (2002). protein_coding GLUTATHIONE S-TRANSFERASE (CLASS PHI) 14 (GSTF14) GLUTATHIONE S-TRANSFERASE (CLASS PHI) 14 (GSTF14);GLUTATHIONE S-TRANSFERASE (CLASS PHI) 14 (ATGSTF14)	2.0016	-	1.57387	-
AT4G16980	arabinogalactan-protein family; INVOLVED IN: biological_process unknown; LOCATED IN: endomembrane system; EXPRESSED IN: 22 plant structures; EXPRESSED DURING: 13 growth stages; Has 61554 Blast hits to 29210 proteins in 1485 species: Archae - 170; Bacteria - 11775; Metazoa - 21955; Fungi - 6238; Plants - 10828; Viruses - 2421; Other Eukaryotes - 8167 (source: NCBI BLink). protein_coding	2.0014	-	-	-
AT1G72940	Toll-Interleukin-Resistance (TIR) domain-containing protein; FUNCTIONS IN: transmembrane receptor activity, ATP binding; INVOLVED IN: signal transduction, defense response, apoptosis, innate immune response; LOCATED IN: intrinsic to membrane; EXPRESSED IN: 22 plant structures; EXPRESSED DURING: 13 growth stages; CONTAINS InterPro DOMAIN/s: NB-ARC (InterPro:IPR002182), Toll-Interleukin receptor (I…	2.00124	-	-	-
AT2G02150	Tetratricopeptide repeat (TPR)-like superfamily protein; INVOLVED IN: biological_process unknown; LOCATED IN: chloroplast; CONTAINS InterPro DOMAIN/s: Pentatricopeptide repeat (InterPro:IPR002885); BEST Arabidopsis thaliana protein match is: Pentatricopeptide repeat (PPR-like) superfamily protein (TAIR:AT1G05670.2); Has 63152 Blast hits to 15060 proteins in 311 species: Archae - 5; Bacteria - 73;…	2.00055	-	-	-
AT2G41240	Encodes a member of the basic helix-loop-helix transcription factor family protein. protein_coding BASIC HELIX-LOOP-HELIX PROTEIN 100 (BHLH100) BASIC HELIX-LOOP-HELIX PROTEIN 100 (BHLH100)	-	64.2947	-	-
AT4G17788	Encodes a microRNA that targets several ARF family members (ARF10, ARF16, ARF17). MicroRNAs are regulatory RNAs with a mature length of ~21-nucleotides that are processed from hairpin precursors by Dicer-like enzymes. MicroRNAs can negatively regulate gene expression by attenuating translation or by directing mRNA cleavage.Mature sequence: UGCCUGGCUCCCUGUAUGCCA miRNA MICRORNA160B (MIR160B) MICROR…	-	48.9021	-	-
AT5G35935	transposable element gene; copia-like retrotransposon family, has a 2.0e-232 P-value blast match to GB:CAA72989 open reading frame 1 (Ty1_Copia-element) (Brassica oleracea) transposable_element_gene	-	23.9652	-	-
AT2G07764	pre-tRNA; tRNA-Asn (anticodon: GTT) pre_trna	-	16.3018	51.8418	-
AT4G36700	RmlC-like cupins superfamily protein; FUNCTIONS IN: nutrient reservoir activity; INVOLVED IN: biological_process unknown; LOCATED IN: endomembrane system; EXPRESSED IN: seed; EXPRESSED DURING: seedling growth; CONTAINS InterPro DOMAIN/s: Cupin, RmlC-type (InterPro:IPR011051), Cupin 1 (InterPro:IPR006045), RmlC-like jelly roll fold (InterPro:IPR014710); BEST Arabidopsis thaliana protein match is: …	-	15.2234	-	-
AT1G62075	transposable element gene; copia-like retrotransposon family, has a 2.3e-28 P-value blast match to GB:CAA72990 open reading frame 2 (Ty1_Copia-element) (Brassica oleracea) transposable_element_gene	-	14.6972	-	-
AT1G80750	Ribosomal protein L30/L7 family protein; FUNCTIONS IN: structural constituent of ribosome, transcription regulator activity; INVOLVED IN: translation; LOCATED IN: cytosolic large ribosomal subunit, nucleolus, large ribosomal subunit; EXPRESSED IN: 22 plant structures; EXPRESSED DURING: 13 growth stages; CONTAINS InterPro DOMAIN/s: Ribosomal protein L30, N-terminal (InterPro:IPR012988), Ribosomal …	-	12.8874	-	-
[truncated: 318 more rows]

## Sheet: Table C
Tissue	Roots		Leaves
Inoc.	Mock	F. oxysporum	Mock	F. oxysporum
Up-regulated	response to chitin	defense response	phenylpropanoid metabolic process	defense response
[truncated: 9 more rows]

## Sheet: Table D
		fve-3 / Col-0
		Mock		F. oxysporum
[truncated: 27 more rows]
